# Supplementary material for: Erythromycin Treatment of Brassica campestris Seedlings Impacts the Photosynthetic and Protein Synthesis Pathways
Source: Life (Basel). 2020 Nov 26;10(12):311. doi: 10.3390/life10120311 (PMC7759809; doi:10.3390/life10120311)
Supplement: Supplementary file 1 [file life-10-00311-s001.zip]

Archive with 2 entries (2 files):
- Supplementary file.docx
- Supplementary Table S2.xlsx
