# Supplementary material for: Erythromycin Treatment of Brassica campestris Seedlings Impacts the Photosynthetic and Protein Synthesis Pathways
Source: Life (Basel). 2020 Nov 26;10(12):311. doi: 10.3390/life10120311 (PMC7759809; doi:10.3390/life10120311)
Supplement: Supplementary file 1 [file life-10-00311-s001.zip › Supplementary Table S2.xlsx]

## Sheet: 662 total
Table S2
					Quantitative Value (Normalized Total Spectra)	Quantitative Value (Normalized Total Spectra)
					Erythromycine
Identified Proteins (662)	Accession Number	Alternate ID	Molecular Weight	Taxonomy	0 ppm	5 ppm	fold change
Ribulose bisphosphate carboxylase large chain (Fragment) OS=Symplocarpus foetidus OX=28477 GN=rbcL PE=3 SV=1	A0A1C9HFN2	rbcL	48 kDa	0.0unknown	1200	0	INF
Ribulose bisphosphate carboxylase small chain OS=Brassica rapa subsp. pekinensis OX=51351 PE=3 SV=1	M4EHZ1		20 kDa	0.0unknown	456.8	0	INF
Fructose-bisphosphate aldolase OS=Brassica rapa subsp. pekinensis OX=51351 PE=3 SV=1	M4D2L4		42 kDa	0.0unknown	289.83	0	INF
Ribulose bisphosphate carboxylase small chain OS=Brassica rapa subsp. pekinensis OX=51351 PE=3 SV=1	M4EYY5 (+1)		20 kDa	0.0unknown	204.98	0	INF
Glyceraldehyde-3-phosphate dehydrogenase OS=Brassica rapa subsp. pekinensis OX=51351 PE=3 SV=1	M4FGI5		37 kDa	0.0unknown	309.51	0	INF
Uncharacterized protein OS=Brassica rapa subsp. pekinensis OX=51351 PE=3 SV=1	M4CZD6		66 kDa	0.0unknown	150.68	0	INF
Gp_dh_N domain-containing protein OS=Brassica rapa subsp. pekinensis OX=51351 PE=3 SV=1	M4E8W3		41 kDa	0.0unknown	175.12	0	INF
Sinigrinase OS=Brassica rapa subsp. pekinensis OX=51351 PE=3 SV=1	M4FFF1		63 kDa	0.0unknown	96.383	0	INF
Glutamine synthetase OS=Brassica rapa subsp. pekinensis OX=51351 PE=3 SV=1	M4F379		47 kDa	0.0unknown	110.64	0	INF
(S)-2-hydroxy-acid oxidase OS=Brassica rapa subsp. pekinensis OX=51351 PE=3 SV=1	M4CBH1		40 kDa	0.0unknown	98.419	0	INF
Sinigrinase OS=Brassica rapa subsp. pekinensis OX=51351 PE=3 SV=1	M4CIH8		61 kDa	0.0unknown	60.409	0	INF
Fructose-bisphosphate aldolase OS=Brassica rapa subsp. pekinensis OX=51351 PE=3 SV=1	M4EIC8		38 kDa	0.0unknown	103.85	0	INF
Phosphopyruvate hydratase OS=Brassica rapa subsp. pekinensis OX=51351 PE=3 SV=1	M4CM24		46 kDa	0.0unknown	93.668	0	INF
Fructose-bisphosphate aldolase OS=Brassica rapa subsp. pekinensis OX=51351 PE=3 SV=1	M4DSZ6		39 kDa	0.0unknown	103.85	0	INF
Phosphopyruvate hydratase OS=Brassica rapa subsp. pekinensis OX=51351 PE=3 SV=1	M4DL50		51 kDa	0.0unknown	118.1	0	INF
V-ATPase 69 kDa subunit OS=Brassica rapa subsp. pekinensis OX=51351 PE=3 SV=1	M4F1X7		69 kDa	0.0unknown	56.337	0	INF
Annexin OS=Brassica rapa subsp. pekinensis OX=51351 PE=3 SV=1	M4F6Q4		36 kDa	0.0unknown	69.912	0	INF
Serine hydroxymethyltransferase OS=Brassica rapa subsp. pekinensis OX=51351 PE=3 SV=1	M4D2C2		57 kDa	0.0unknown	73.305	0	INF
PsbP domain-containing protein OS=Brassica rapa subsp. pekinensis OX=51351 PE=4 SV=1	M4EPE0		28 kDa	0.0unknown	81.451	0	INF
PsbP domain-containing protein OS=Brassica rapa subsp. pekinensis OX=51351 PE=4 SV=1	M4DG97		28 kDa	0.0unknown	62.445	0	INF
Sinigrinase OS=Brassica rapa subsp. pekinensis OX=51351 PE=3 SV=1	M4FF33		62 kDa	0.0unknown	69.233	0	INF
Malate dehydrogenase OS=Brassica rapa subsp. pekinensis OX=51351 PE=3 SV=1	M4FAJ8		33 kDa	0.0unknown	64.482	0	INF
Alanine--glyoxylate aminotransferase OS=Brassica rapa subsp. pekinensis OX=51351 PE=3 SV=1	M4D9I8 (+1)		44 kDa	0.0unknown	61.767	0	INF
UTP--glucose-1-phosphate uridylyltransferase OS=Brassica rapa subsp. pekinensis OX=51351 PE=3 SV=1	M4CQA6		52 kDa	0.0unknown	54.3	0	INF
14_3_3 domain-containing protein OS=Brassica rapa subsp. pekinensis OX=51351 PE=3 SV=1	M4CHG6		29 kDa	0.0unknown	16.29	0	INF
14_3_3 domain-containing protein OS=Brassica rapa subsp. pekinensis OX=51351 PE=3 SV=1	M4EH03		30 kDa	0.0unknown	12.218	0	INF
Thioredoxin domain-containing protein OS=Brassica rapa subsp. pekinensis OX=51351 PE=4 SV=1	M4CB36		34 kDa	0.0unknown	38.689	0	INF
Sinigrinase OS=Brassica rapa subsp. pekinensis OX=51351 PE=3 SV=1	M4CAU1		60 kDa	0.0unknown	35.295	0	INF
Photosystem II CP47 reaction center protein OS=Brassica rapa subsp. pekinensis OX=51351 GN=psbB PE=3 SV=1	A0A249RRH7	psbB	56 kDa	0.0unknown	33.938	0	INF
Ketol-acid reductoisomerase OS=Brassica rapa subsp. pekinensis OX=51351 PE=3 SV=1	M4CGL2		64 kDa	0.0unknown	18.326	0	INF
Tubulin beta chain OS=Brassica rapa subsp. pekinensis OX=51351 PE=3 SV=1	M4DNU6 (+2)		51 kDa	0.0unknown	29.865	0	INF
Peptidyl-prolyl cis-trans isomerase OS=Brassica rapa subsp. pekinensis OX=51351 PE=3 SV=1	M4D511		18 kDa	0.0unknown	13.575	0	INF
Uncharacterized protein OS=Brassica rapa subsp. pekinensis OX=51351 PE=4 SV=1	M4D1Y3		32 kDa	0.0unknown	9.5026	0	INF
Tubulin alpha chain OS=Brassica rapa subsp. chinensis OX=93385 GN=TUA5 PE=2 SV=1	A0A1B1LN80 (+4)	TUA5	50 kDa	0.0unknown	17.648	0	INF
Phosphopyruvate hydratase OS=Brassica rapa subsp. pekinensis OX=51351 PE=3 SV=1	M4DHG5		52 kDa	0.0unknown	6.7875	0	INF
Uncharacterized protein OS=Brassica rapa subsp. pekinensis OX=51351 PE=3 SV=1	M4FBB1		26 kDa	0.0unknown	22.399	0	INF
Glycine cleavage system H protein OS=Brassica rapa subsp. pekinensis OX=51351 PE=3 SV=1	M4F336		18 kDa	0.0unknown	16.29	0	INF
Photosystem II protein D1 OS=Brassica rapa subsp. pekinensis OX=51351 GN=psbA PE=3 SV=1	A0A249RQW1	psbA	39 kDa	0.0unknown	25.114	0	INF
Uncharacterized protein OS=Brassica rapa subsp. pekinensis OX=51351 PE=4 SV=1	M4EYR0		16 kDa	0.0unknown	27.829	0	INF
UDP-arabinopyranose mutase OS=Brassica rapa subsp. pekinensis OX=51351 PE=3 SV=1	M4CQ26		41 kDa	0.0unknown	17.648	0	INF
ATP synthase epsilon chain, chloroplastic OS=Brassica rapa subsp. pekinensis OX=51351 GN=atpE PE=3 SV=1	A0A249RPW2	atpE	15 kDa	0.0unknown	25.114	0	INF
Uncharacterized protein OS=Brassica rapa subsp. pekinensis OX=51351 PE=3 SV=1	M4EXW8		51 kDa	0.0unknown	24.435	0	INF
Photosystem I iron-sulfur center OS=Brassica rapa subsp. pekinensis OX=51351 GN=psaC PE=3 SV=1	A0A249RQ23	psaC	9 kDa	0.0unknown	14.254	0	INF
Plastoquinol--plastocyanin reductase OS=Brassica rapa subsp. pekinensis OX=51351 PE=3 SV=1	M4C9F8		25 kDa	0.0unknown	17.648	0	INF
Phospholipase D OS=Brassica rapa subsp. pekinensis OX=51351 PE=3 SV=1	M4DX86		92 kDa	0.0unknown	17.648	0	INF
Superoxide dismutase OS=Brassica rapa subsp. pekinensis OX=51351 PE=3 SV=1	M4DBK3		24 kDa	0.0unknown	20.363	0	INF
Ketol-acid reductoisomerase OS=Brassica rapa subsp. pekinensis OX=51351 PE=3 SV=1	M4CT62		63 kDa	0.0unknown	17.648	0	INF
Cytochrome b559 subunit alpha OS=Brassica rapa subsp. pekinensis OX=51351 GN=psbE PE=3 SV=1	A0A249RPW6	psbE	9 kDa	0.0unknown	15.611	0	INF
Chlorophyll a-b binding protein, chloroplastic OS=Brassica rapa subsp. pekinensis OX=51351 PE=3 SV=1	M4DNQ7		28 kDa	0.0unknown	18.326	0	INF
3-isopropylmalate dehydrogenase OS=Brassica rapa subsp. pekinensis OX=51351 PE=3 SV=1	M4CW66		43 kDa	0.0unknown	14.254	0	INF
Ribosomal_L18e/L15P domain-containing protein OS=Brassica rapa subsp. pekinensis OX=51351 PE=3 SV=1	M4D7B0		17 kDa	0.0unknown	7.4663	0	INF
Thioredoxin domain-containing protein OS=Brassica rapa subsp. pekinensis OX=51351 PE=4 SV=1	M4C9E2		20 kDa	0.0unknown	10.86	0	INF
Uncharacterized protein OS=Brassica rapa subsp. pekinensis OX=51351 PE=3 SV=1	M4CL29		43 kDa	0.0unknown	16.969	0	INF
Calreticulin OS=Brassica rapa subsp. pekinensis OX=51351 PE=3 SV=1	M4EGM2		48 kDa	0.0unknown	16.29	0	INF
N-acetyl-glutamate semialdehyde dehydrogenase OS=Brassica rapa subsp. pekinensis OX=51351 PE=3 SV=1	M4EG96		43 kDa	0.0unknown	13.575	0	INF
Germin-like protein OS=Brassica rapa subsp. pekinensis OX=51351 PE=3 SV=1	M4DUC0		22 kDa	0.0unknown	12.896	0	INF
PSI subunit V OS=Brassica rapa subsp. pekinensis OX=51351 PE=3 SV=1	M4EV39 (+1)		23 kDa	0.0unknown	15.611	0	INF
Peptidylprolyl isomerase OS=Brassica rapa subsp. pekinensis OX=51351 PE=4 SV=1	M4FDE4		47 kDa	0.0unknown	14.254	0	INF
AAI domain-containing protein OS=Brassica rapa subsp. pekinensis OX=51351 PE=3 SV=1	M4F7Y5		26 kDa	0.0unknown	13.575	0	INF
Plastocyanin OS=Brassica rapa subsp. pekinensis OX=51351 PE=3 SV=1	M4DIZ3		17 kDa	0.0unknown	11.539	0	INF
Photosystem II CP43 reaction center protein OS=Brassica rapa subsp. pekinensis OX=51351 GN=psbC PE=3 SV=1	A0A249RPV2	psbC	52 kDa	0.0unknown	12.896	0	INF
Uncharacterized protein OS=Brassica rapa subsp. pekinensis OX=51351 PE=4 SV=1	M4EPE6		112 kDa	0.0unknown	14.254	0	INF
3-isopropylmalate dehydratase OS=Brassica rapa subsp. pekinensis OX=51351 PE=4 SV=1	M4EV75		55 kDa	0.0unknown	12.218	0	INF
30S ribosomal protein S4, chloroplastic OS=Brassica rapa subsp. pekinensis OX=51351 GN=rps4 PE=3 SV=1	A0A249RPV7	rps4	23 kDa	0.0unknown	6.7875	0	INF
Uncharacterized protein OS=Brassica rapa subsp. pekinensis OX=51351 PE=3 SV=1	M4E880 (+1)		45 kDa	0.0unknown	6.7875	0	INF
GRP7 OS=Brassica rapa subsp. pekinensis OX=51351 GN=GRP7 PE=2 SV=1	A0A5B8PC64 (+1)	GRP7	16 kDa	0.0unknown	10.181	0	INF
Uncharacterized protein OS=Brassica rapa subsp. pekinensis OX=51351 PE=3 SV=1	M4DFM6		17 kDa	0.0unknown	7.4663	0	INF
Glutamine amidotransferase type-2 domain-containing protein OS=Brassica rapa subsp. pekinensis OX=51351 PE=3 SV=1	M4CZ36		177 kDa	0.0unknown	8.8238	0	INF
Chlorophyll a-b binding protein, chloroplastic OS=Brassica rapa subsp. pekinensis OX=51351 PE=3 SV=1	M4DD65		28 kDa	0.0unknown	12.218	0	INF
Malate dehydrogenase OS=Brassica rapa subsp. pekinensis OX=51351 PE=3 SV=1	M4EN34		37 kDa	0.0unknown	8.1451	0	INF
Alpha-1,4 glucan phosphorylase OS=Brassica rapa subsp. pekinensis OX=51351 PE=3 SV=1	M4DNU2		95 kDa	0.0unknown	9.5026	0	INF
Photosystem II D2 protein OS=Brassica rapa subsp. pekinensis OX=51351 GN=psbD PE=3 SV=1	A0A249RRE6	psbD	40 kDa	0.0unknown	6.7875	0	INF
Dihydrolipoyl dehydrogenase OS=Brassica rapa subsp. pekinensis OX=51351 PE=3 SV=1	M4DQA7		54 kDa	0.0unknown	8.1451	0	INF
AAI domain-containing protein OS=Brassica rapa subsp. pekinensis OX=51351 PE=3 SV=1	M4E661		18 kDa	0.0unknown	8.8238	0	INF
Uncharacterized protein OS=Brassica rapa subsp. pekinensis OX=51351 PE=4 SV=1	M4F2Q0		40 kDa	0.0unknown	8.8238	0	INF
Pyr_redox_2 domain-containing protein OS=Brassica rapa subsp. pekinensis OX=51351 PE=4 SV=1	M4CRW2 (+1)		46 kDa	0.0unknown	2.0363	0	INF
Uncharacterized protein OS=Brassica rapa subsp. pekinensis OX=51351 PE=4 SV=1	M4EE31		22 kDa	0.0unknown	7.4663	0	INF
30S ribosomal protein S19, chloroplastic OS=Brassica rapa subsp. pekinensis OX=51351 GN=rps19 PE=3 SV=1	A0A249RQ06	rps19	11 kDa	0.0unknown	6.7875	0	INF
Pyr_redox_2 domain-containing protein OS=Brassica rapa subsp. pekinensis OX=51351 PE=4 SV=1	M4EFV7		52 kDa	0.0unknown	8.1451	0	INF
Uncharacterized protein OS=Brassica rapa subsp. pekinensis OX=51351 PE=3 SV=1	M4CNF7 (+3)		15 kDa	0.0unknown	8.8238	0	INF
Adenylosuccinate synthetase, chloroplastic OS=Brassica rapa subsp. pekinensis OX=51351 GN=PURA PE=3 SV=1	M4CT00	PURA	53 kDa	0.0unknown	6.7875	0	INF
Uncharacterized protein OS=Brassica rapa subsp. pekinensis OX=51351 PE=4 SV=1	M4DAE0 (+1)		27 kDa	0.0unknown	5.43	0	INF
WD_REPEATS_REGION domain-containing protein OS=Brassica rapa subsp. pekinensis OX=51351 PE=4 SV=1	M4EQE3		36 kDa	0.0unknown	8.8238	0	INF
Uncharacterized protein OS=Brassica rapa subsp. pekinensis OX=51351 PE=4 SV=1	M4ES98		46 kDa	0.0unknown	8.8238	0	INF
Uncharacterized protein OS=Brassica rapa subsp. pekinensis OX=51351 PE=3 SV=1	M4CHU3 (+1)		16 kDa	0.0unknown	6.7875	0	INF
Uncharacterized protein OS=Brassica rapa subsp. pekinensis OX=51351 PE=3 SV=1	M4DCB8		19 kDa	0.0unknown	4.0725	0	INF
Uncharacterized protein OS=Brassica rapa subsp. pekinensis OX=51351 PE=4 SV=1	M4F5A2		24 kDa	0.0unknown	8.8238	0	INF
Phosphotransferase OS=Brassica rapa subsp. pekinensis OX=51351 PE=3 SV=1	M4FD55		54 kDa	0.0unknown	9.5026	0	INF
Chlorophyll a-b binding protein, chloroplastic OS=Brassica rapa subsp. pekinensis OX=51351 PE=3 SV=1	M4CLA2		30 kDa	0.0unknown	8.1451	0	INF
S5 DRBM domain-containing protein OS=Brassica rapa subsp. pekinensis OX=51351 PE=3 SV=1	M4DZD2		32 kDa	0.0unknown	6.7875	0	INF
Ribosomal_L6e_N domain-containing protein OS=Brassica rapa subsp. pekinensis OX=51351 PE=3 SV=1	M4DJ77		26 kDa	0.0unknown	4.0725	0	INF
Clathrin heavy chain OS=Brassica rapa subsp. pekinensis OX=51351 PE=3 SV=1	M4EZC3		163 kDa	0.0unknown	4.7513	0	INF
Photosystem I P700 chlorophyll a apoprotein A1 OS=Brassica rapa subsp. pekinensis OX=51351 GN=psaA PE=3 SV=1	A0A249RQY2	psaA	83 kDa	0.0unknown	8.8238	0	INF
Uncharacterized protein OS=Brassica rapa subsp. pekinensis OX=51351 PE=3 SV=1	M4E4Z1		55 kDa	0.0unknown	8.1451	0	INF
Uncharacterized protein OS=Brassica rapa subsp. pekinensis OX=51351 PE=3 SV=1	M4CX77 (+1)		24 kDa	0.0unknown	2.0363	0	INF
Uncharacterized protein OS=Brassica rapa subsp. pekinensis OX=51351 PE=4 SV=1	M4EJ97		53 kDa	0.0unknown	2.715	0	INF
Aminotran_1_2 domain-containing protein OS=Brassica rapa subsp. pekinensis OX=51351 PE=4 SV=1	M4EB25		59 kDa	0.0unknown	5.43	0	INF
UBC core domain-containing protein OS=Brassica rapa subsp. pekinensis OX=51351 PE=3 SV=1	M4CFT4 (+3)		17 kDa	0.0unknown	2.715	0	INF
Protein disulfide-isomerase OS=Brassica rapa subsp. pekinensis OX=51351 PE=3 SV=1	M4C8C6		39 kDa	0.0unknown	2.0363	0	INF
PAP_fibrillin domain-containing protein OS=Brassica rapa subsp. pekinensis OX=51351 PE=3 SV=1	M4CM99		39 kDa	0.0unknown	6.1088	0	INF
ATP-dependent Clp protease proteolytic subunit OS=Brassica rapa subsp. pekinensis OX=51351 PE=3 SV=1	M4EWZ7		32 kDa	0.0unknown	7.4663	0	INF
FAS1 domain-containing protein OS=Brassica rapa subsp. pekinensis OX=51351 PE=3 SV=1	M4D9N7		27 kDa	0.0unknown	4.0725	0	INF
RanBD1 domain-containing protein OS=Brassica rapa subsp. pekinensis OX=51351 PE=4 SV=1	M4ERX8		26 kDa	0.0unknown	5.43	0	INF
WD_REPEATS_REGION domain-containing protein OS=Brassica rapa subsp. pekinensis OX=51351 PE=4 SV=1	M4DXP8 (+1)		36 kDa	0.0unknown	1.3575	0	INF
Uncharacterized protein OS=Brassica rapa subsp. pekinensis OX=51351 PE=4 SV=1	M4ED73		33 kDa	0.0unknown	5.43	0	INF
Uncharacterized protein OS=Brassica rapa subsp. pekinensis OX=51351 PE=4 SV=1	M4EKW9		27 kDa	0.0unknown	6.1088	0	INF
Malic enzyme OS=Brassica rapa subsp. pekinensis OX=51351 PE=3 SV=1	M4F8D5		65 kDa	0.0unknown	5.43	0	INF
Uncharacterized protein OS=Brassica rapa subsp. pekinensis OX=51351 PE=3 SV=1	M4C9M9		21 kDa	0.0unknown	5.43	0	INF
Uncharacterized protein OS=Brassica rapa subsp. pekinensis OX=51351 PE=4 SV=1	M4CEN4		24 kDa	0.0unknown	5.43	0	INF
Uncharacterized protein OS=Brassica rapa subsp. pekinensis OX=51351 PE=3 SV=1	M4D4C5		24 kDa	0.0unknown	6.7875	0	INF
Cytochrome b6 OS=Brassica rapa subsp. pekinensis OX=51351 GN=petB PE=3 SV=1	A0A249RPZ7	petB	24 kDa	0.0unknown	6.1088	0	INF
Uncharacterized protein OS=Brassica rapa subsp. pekinensis OX=51351 PE=3 SV=1	M4FH71		62 kDa	0.0unknown	4.0725	0	INF
Str_synth domain-containing protein OS=Brassica rapa subsp. pekinensis OX=51351 PE=3 SV=1	M4DDT3		41 kDa	0.0unknown	2.715	0	INF
Peroxidase OS=Brassica rapa subsp. pekinensis OX=51351 PE=3 SV=1	M4ET04		36 kDa	0.0unknown	5.43	0	INF
Uncharacterized protein OS=Brassica rapa subsp. pekinensis OX=51351 PE=4 SV=1	M4E494		28 kDa	0.0unknown	5.43	0	INF
PEROXIDASE_4 domain-containing protein OS=Brassica rapa subsp. pekinensis OX=51351 PE=3 SV=1	M4C8Y5		38 kDa	0.0unknown	5.43	0	INF
Ribulose-phosphate 3-epimerase OS=Brassica rapa subsp. pekinensis OX=51351 PE=3 SV=1	M4D903		30 kDa	0.0unknown	4.0725	0	INF
FAS1 domain-containing protein OS=Brassica rapa subsp. pekinensis OX=51351 PE=3 SV=1	M4DFK1		26 kDa	0.0unknown	6.1088	0	INF
Uncharacterized protein OS=Brassica rapa subsp. pekinensis OX=51351 PE=4 SV=1	M4E476		21 kDa	0.0unknown	4.7513	0	INF
Proteasome subunit alpha type OS=Brassica rapa subsp. pekinensis OX=51351 PE=3 SV=1	M4D8Q1 (+1)		27 kDa	0.0unknown	2.715	0	INF
Acyl-coenzyme A oxidase OS=Brassica rapa subsp. pekinensis OX=51351 PE=3 SV=1	M4DG68		76 kDa	0.0unknown	3.3938	0	INF
NTF2 domain-containing protein OS=Brassica rapa subsp. pekinensis OX=51351 PE=4 SV=1	M4EVI5		14 kDa	0.0unknown	2.715	0	INF
Uncharacterized protein OS=Brassica rapa subsp. pekinensis OX=51351 PE=3 SV=1	M4CUN9 (+1)		22 kDa	0.0unknown	4.7513	0	INF
Citrate synthase OS=Brassica rapa subsp. pekinensis OX=51351 PE=3 SV=1	M4C823 (+1)		49 kDa	0.0unknown	4.0725	0	INF
Aldedh domain-containing protein OS=Brassica rapa subsp. pekinensis OX=51351 PE=3 SV=1	M4DSN5		55 kDa	0.0unknown	4.7513	0	INF
Succinate--CoA ligase [ADP-forming] subunit alpha, mitochondrial OS=Brassica rapa subsp. pekinensis OX=51351 PE=3 SV=1	M4CP44 (+2)		36 kDa	0.0unknown	2.0363	0	INF
Xylose isomerase OS=Brassica rapa subsp. pekinensis OX=51351 PE=3 SV=1	M4CES8		54 kDa	0.0unknown	3.3938	0	INF
Fn3_like domain-containing protein OS=Brassica rapa subsp. pekinensis OX=51351 PE=3 SV=1	M4F9L9		84 kDa	0.0unknown	4.7513	0	INF
FAD-binding PCMH-type domain-containing protein OS=Brassica rapa subsp. pekinensis OX=51351 PE=3 SV=1	M4DAG6		60 kDa	0.0unknown	2.715	0	INF
PKS_ER domain-containing protein OS=Brassica rapa subsp. pekinensis OX=51351 PE=3 SV=1	M4EXS4		39 kDa	0.0unknown	1.3575	0	INF
Uncharacterized protein OS=Brassica rapa subsp. pekinensis OX=51351 PE=4 SV=1	M4CPF3 (+3)		58 kDa	0.0unknown	4.0725	0	INF
Uncharacterized protein OS=Brassica rapa subsp. pekinensis OX=51351 PE=3 SV=1	M4C7V7		29 kDa	0.0unknown	4.0725	0	INF
Ornithine transcarbamylase OS=Brassica rapa subsp. pekinensis OX=51351 PE=3 SV=1	M4CHS5		41 kDa	0.0unknown	2.715	0	INF
Glycerophosphodiester phosphodiesterase OS=Brassica rapa subsp. pekinensis OX=51351 PE=4 SV=1	M4F2E6		83 kDa	0.0unknown	4.0725	0	INF
Adenine phosphoribosyltransferase OS=Brassica rapa subsp. pekinensis OX=51351 PE=3 SV=1	M4D384 (+1)		26 kDa	0.0unknown	4.7513	0	INF
AAA domain-containing protein OS=Brassica rapa subsp. pekinensis OX=51351 PE=3 SV=1	M4DG76 (+2)		74 kDa	0.0unknown	2.715	0	INF
AAA domain-containing protein OS=Brassica rapa subsp. pekinensis OX=51351 PE=3 SV=1	M4CJ63		75 kDa	0.0unknown	3.3938	0	INF
Chlorophyll a-b binding protein, chloroplastic OS=Brassica rapa subsp. pekinensis OX=51351 PE=3 SV=1	M4CFL7		29 kDa	0.0unknown	4.7513	0	INF
DOMON domain-containing protein OS=Brassica rapa subsp. pekinensis OX=51351 PE=4 SV=1	M4CAM0		26 kDa	0.0unknown	4.7513	0	INF
Phosphoglucomutase (alpha-D-glucose-1,6-bisphosphate-dependent) OS=Brassica rapa subsp. pekinensis OX=51351 PE=3 SV=1	M4E4C0		61 kDa	0.0unknown	4.0725	0	INF
Photosystem I P700 chlorophyll a apoprotein A2 OS=Brassica rapa subsp. pekinensis OX=51351 GN=psaB PE=3 SV=1	A0A249RPW8	psaB	82 kDa	0.0unknown	3.3938	0	INF
Uncharacterized protein OS=Brassica rapa subsp. pekinensis OX=51351 PE=4 SV=1	M4CC57		107 kDa	0.0unknown	2.715	0	INF
Abhydrolase_3 domain-containing protein OS=Brassica rapa subsp. pekinensis OX=51351 PE=4 SV=1	M4DSR5		36 kDa	0.0unknown	1.3575	0	INF
Uncharacterized protein OS=Brassica rapa subsp. pekinensis OX=51351 PE=3 SV=1	M4DDG7 (+1)		13 kDa	0.0unknown	2.715	0	INF
Proteasome subunit alpha type OS=Brassica rapa subsp. pekinensis OX=51351 PE=3 SV=1	M4CHD5 (+2)		27 kDa	0.0unknown	4.0725	0	INF
30S ribosomal protein S2, chloroplastic OS=Brassica rapa subsp. pekinensis OX=51351 GN=rps2 PE=3 SV=1	A0A249RPV9	rps2	27 kDa	0.0unknown	3.3938	0	INF
Uncharacterized protein OS=Brassica rapa subsp. pekinensis OX=51351 PE=3 SV=1	M4CPV9 (+1)		19 kDa	0.0unknown	3.3938	0	INF
Uncharacterized protein OS=Brassica rapa subsp. pekinensis OX=51351 PE=3 SV=1	M4CX37 (+1)		38 kDa	0.0unknown	3.3938	0	INF
UDP-glucose 6-dehydrogenase OS=Brassica rapa subsp. pekinensis OX=51351 PE=3 SV=1	M4EHG9 (+1)		53 kDa	0.0unknown	2.0363	0	INF
50S ribosomal protein L2, chloroplastic OS=Brassica rapa subsp. pekinensis OX=51351 GN=rpl2 PE=3 SV=1	A0A249RR23	rpl2	30 kDa	0.0unknown	3.3938	0	INF
Uncharacterized protein OS=Brassica rapa subsp. pekinensis OX=51351 PE=3 SV=1	M4CVJ4		61 kDa	0.0unknown	4.0725	0	INF
Peptidase A1 domain-containing protein OS=Brassica rapa subsp. pekinensis OX=51351 PE=3 SV=1	M4EPS5		47 kDa	0.0unknown	2.715	0	INF
Uncharacterized protein OS=Brassica rapa subsp. pekinensis OX=51351 PE=3 SV=1	M4CN85		12 kDa	0.0unknown	4.0725	0	INF
Aminotran_1_2 domain-containing protein OS=Brassica rapa subsp. pekinensis OX=51351 PE=3 SV=1	M4DB54		47 kDa	0.0unknown	2.0363	0	INF
Uncharacterized protein OS=Brassica rapa subsp. pekinensis OX=51351 PE=3 SV=1	M4EH59		81 kDa	0.0unknown	2.715	0	INF
Thioredoxin-like_fold domain-containing protein OS=Brassica rapa subsp. pekinensis OX=51351 PE=4 SV=1	M4CVI8		26 kDa	0.0unknown	1.3575	0	INF
Tripeptidyl-peptidase II OS=Brassica rapa subsp. pekinensis OX=51351 PE=3 SV=1	M4FCH8		145 kDa	0.0unknown	2.715	0	INF
ATP citrate synthase OS=Brassica rapa subsp. pekinensis OX=51351 PE=4 SV=1	M4DVU5 (+1)		66 kDa	0.0unknown	1.3575	0	INF
Mitogen-activated protein kinase OS=Brassica rapa subsp. pekinensis OX=51351 PE=3 SV=1	M4C9S6		43 kDa	0.0unknown	3.3938	0	INF
Jacalin-type lectin domain-containing protein OS=Brassica rapa subsp. pekinensis OX=51351 PE=3 SV=1	M4DXC9		28 kDa	0.0unknown	3.3938	0	INF
Inositol-1-monophosphatase OS=Brassica rapa subsp. pekinensis OX=51351 PE=3 SV=1	M4E314		40 kDa	0.0unknown	2.715	0	INF
PPDK_N domain-containing protein OS=Brassica rapa subsp. pekinensis OX=51351 PE=3 SV=1	M4ESH0		153 kDa	0.0unknown	3.3938	0	INF
50S ribosomal protein L14, chloroplastic OS=Brassica rapa subsp. pekinensis OX=51351 GN=rpl14 PE=3 SV=1	A0A249RRI7	rpl14	14 kDa	0.0unknown	2.0363	0	INF
Carbamoyl-phosphate synthase (glutamine-hydrolyzing) OS=Brassica rapa subsp. pekinensis OX=51351 PE=3 SV=1	M4EU62		129 kDa	0.0unknown	2.0363	0	INF
Uncharacterized protein OS=Brassica rapa subsp. pekinensis OX=51351 PE=3 SV=1	M4F6Q3		22 kDa	0.0unknown	2.715	0	INF
Uncharacterized protein OS=Brassica rapa subsp. pekinensis OX=51351 PE=4 SV=1	M4D1D1 (+1)		20 kDa	0.0unknown	3.3938	0	INF
Proteasome subunit beta OS=Brassica rapa subsp. pekinensis OX=51351 PE=3 SV=1	M4D732 (+2)		23 kDa	0.0unknown	3.3938	0	INF
Glutamate--cysteine ligase OS=Brassica rapa subsp. pekinensis OX=51351 PE=3 SV=1	M4DB15		58 kDa	0.0unknown	3.3938	0	INF
Peroxidase OS=Brassica rapa subsp. pekinensis OX=51351 PE=3 SV=1	M4FBR0		35 kDa	0.0unknown	2.0363	0	INF
Uncharacterized protein OS=Brassica rapa subsp. pekinensis OX=51351 PE=4 SV=1	M4E7A4		25 kDa	0.0unknown	2.0363	0	INF
Cytochrome c domain-containing protein OS=Brassica rapa subsp. pekinensis OX=51351 PE=4 SV=1	M4E904 (+2)		32 kDa	0.0unknown	2.0363	0	INF
Glucose-6-phosphate isomerase OS=Brassica rapa subsp. pekinensis OX=51351 PE=3 SV=1	M4DRS1		67 kDa	0.0unknown	2.715	0	INF
Histidinol dehydrogenase, chloroplastic OS=Brassica rapa subsp. pekinensis OX=51351 PE=3 SV=1	M4E641 (+1)		51 kDa	0.0unknown	2.715	0	INF
TPR_REGION domain-containing protein OS=Brassica rapa subsp. pekinensis OX=51351 PE=4 SV=1	M4DAX2 (+1)		44 kDa	0.0unknown	2.715	0	INF
Aldedh domain-containing protein OS=Brassica rapa subsp. pekinensis OX=51351 PE=3 SV=1	M4D0U8		61 kDa	0.0unknown	1.3575	0	INF
Isocitrate dehydrogenase [NADP] OS=Brassica rapa subsp. pekinensis OX=51351 PE=3 SV=1	M4CPX3		54 kDa	0.0unknown	2.0363	0	INF
ATP-dependent Clp protease proteolytic subunit OS=Brassica rapa subsp. pekinensis OX=51351 PE=3 SV=1	M4E8H3		31 kDa	0.0unknown	2.0363	0	INF
PCI domain-containing protein OS=Brassica rapa subsp. pekinensis OX=51351 PE=3 SV=1	M4CPA0 (+2)		49 kDa	0.0unknown	2.715	0	INF
HMA domain-containing protein OS=Brassica rapa subsp. pekinensis OX=51351 PE=4 SV=1	M4CPY3		19 kDa	0.0unknown	2.715	0	INF
GFO_IDH_MocA domain-containing protein OS=Brassica rapa subsp. pekinensis OX=51351 PE=4 SV=1	M4C910		39 kDa	0.0unknown	2.0363	0	INF
Uncharacterized protein OS=Brassica rapa subsp. pekinensis OX=51351 PE=4 SV=1	M4DYI2 (+5)		73 kDa	0.0unknown	2.715	0	INF
Plastid lipid-associated protein OS=Brassica rapa subsp. pekinensis OX=51351 GN=PAP PE=2 SV=1	A0A6H1QTV1 (+1)	PAP	35 kDa	0.0unknown	2.0363	0	INF
Dihydrolipoamide acetyltransferase component of pyruvate dehydrogenase complex OS=Brassica rapa subsp. pekinensis OX=51351 PE=3 SV=1	M4DLG4 (+1)		50 kDa	0.0unknown	2.0363	0	INF
3-phosphoshikimate 1-carboxyvinyltransferase OS=Brassica rapa subsp. pekinensis OX=51351 PE=3 SV=1	M4C856 (+1)		55 kDa	0.0unknown	1.3575	0	INF
Caffeoyl-CoA 3-O-methyltransferase OS=Brassica rapa subsp. pekinensis OX=51351 PE=2 SV=1	A6XBP7 (+2)		29 kDa	0.0unknown	2.0363	0	INF
Stearoyl-[acyl-carrier-protein] 9-desaturase OS=Brassica rapa subsp. pekinensis OX=51351 PE=3 SV=1	M4CA28 (+1)		45 kDa	0.0unknown	2.0363	0	INF
Uncharacterized protein OS=Brassica rapa subsp. pekinensis OX=51351 PE=3 SV=1	M4FHL6		41 kDa	0.0unknown	2.0363	0	INF
Thioredoxin domain-containing protein OS=Brassica rapa subsp. pekinensis OX=51351 PE=4 SV=1	M4DY21		20 kDa	0.0unknown	2.0363	0	INF
Eukaryotic translation initiation factor 3 subunit G OS=Brassica rapa subsp. pekinensis OX=51351 PE=3 SV=1	M4CB22 (+1)		32 kDa	0.0unknown	1.3575	0	INF
Alpha-galactosidase OS=Brassica rapa subsp. pekinensis OX=51351 PE=3 SV=1	M4CSP3		48 kDa	0.0unknown	1.3575	0	INF
Uncharacterized protein OS=Brassica rapa subsp. pekinensis OX=51351 PE=3 SV=1	M4CI59 (+2)		59 kDa	0.0unknown	1.3575	0	INF
Peptidase_S9 domain-containing protein OS=Brassica rapa subsp. pekinensis OX=51351 PE=4 SV=1	M4CJS6		105 kDa	0.0unknown	1.3575	0	INF
H(+)-exporting diphosphatase OS=Brassica rapa subsp. pekinensis OX=51351 PE=3 SV=1	M4DJH5 (+1)		81 kDa	0.0unknown	1.3575	0	INF
PALP domain-containing protein OS=Brassica rapa subsp. pekinensis OX=51351 PE=3 SV=1	M4DQD3		35 kDa	0.0unknown	1.3575	0	INF
Uncharacterized protein OS=Brassica rapa subsp. pekinensis OX=51351 PE=3 SV=1	M4FCZ4		52 kDa	0.0unknown	1.3575	0	INF
Peptidase A1 domain-containing protein OS=Brassica rapa subsp. pekinensis OX=51351 PE=3 SV=1	M4E0M8 (+1)		52 kDa	0.0unknown	1.3575	0	INF
26S proteasome non-ATPase regulatory subunit 1 homolog OS=Brassica rapa subsp. pekinensis OX=51351 PE=3 SV=1	M4CMX2 (+2)		109 kDa	0.0unknown	1.3575	0	INF
Uncharacterized protein OS=Brassica rapa subsp. pekinensis OX=51351 PE=4 SV=1	M4EE07		27 kDa	0.0unknown	1.3575	0	INF
PsbP domain-containing protein OS=Brassica rapa subsp. pekinensis OX=51351 PE=4 SV=1	M4C8N9		26 kDa	0.0unknown	1.3575	0	INF
50S ribosomal protein L22, chloroplastic OS=Brassica rapa subsp. pekinensis OX=51351 GN=rpl22 PE=3 SV=1	A0A249RQJ6	rpl22	18 kDa	0.0unknown	1.3575	0	INF
Uncharacterized protein OS=Brassica rapa subsp. pekinensis OX=51351 PE=4 SV=1	M4ESM4		22 kDa	0.0unknown	1.3575	0	INF
Uncharacterized protein OS=Brassica rapa subsp. pekinensis OX=51351 PE=3 SV=1	M4F584		31 kDa	0.1unknown	33.259	3.7971	0.114168
Plastoquinol--plastocyanin reductase OS=Brassica rapa subsp. pekinensis OX=51351 PE=3 SV=1	M4EZF7		25 kDa	0.2unknown	25.114	5.6957	0.226794
ATP synthase subunit b, chloroplastic OS=Brassica rapa subsp. pekinensis OX=51351 GN=atpF PE=3 SV=1	A0A249RPU3	atpF	21 kDa	0.2unknown	24.435	5.6957	0.233096
ATP synthase subunit beta, chloroplastic OS=Brassica rapa subsp. pekinensis OX=51351 GN=atpB PE=3 SV=1	A0A249RPV6	atpB	54 kDa	0.2unknown	516.53	125.31	0.2426
Sinigrinase OS=Brassica rapa subsp. pekinensis OX=51351 PE=3 SV=1	M4EZ17		60 kDa	0.2unknown	38.689	9.4928	0.245362
Uncharacterized protein OS=Brassica rapa subsp. pekinensis OX=51351 PE=3 SV=1	M4C909		25 kDa	0.3unknown	29.865	7.5943	0.254288
PSI-F OS=Brassica rapa subsp. pekinensis OX=51351 PE=3 SV=1	M4DEI7 (+2)		24 kDa	0.3unknown	38.689	13.29	0.343508
Aminotran_1_2 domain-containing protein OS=Brassica rapa subsp. pekinensis OX=51351 PE=4 SV=1	M4E725		53 kDa	0.4unknown	48.192	17.087	0.354561
D-fructose-1,6-bisphosphate 1-phosphohydrolase OS=Brassica rapa subsp. pekinensis OX=51351 PE=3 SV=1	M4DEC0		45 kDa	0.4unknown	48.192	18.986	0.393966
Ribulose bisphosphate carboxylase large chain OS=Brassica rapa subsp. pekinensis OX=51351 GN=rbcL PE=3 SV=1	M4EH22	rbcL	53 kDa	0.4unknown	2700.1	1086	0.402207
Chlorophyll a-b binding protein, chloroplastic OS=Brassica rapa subsp. pekinensis OX=51351 PE=3 SV=1	M4ELR3		31 kDa	0.4unknown	26.471	11.391	0.43032
Cytochrome f OS=Brassica rapa subsp. pekinensis OX=51351 GN=petA PE=3 SV=1	A0A249RPX1	petA	35 kDa	0.4unknown	59.73	26.58	0.445003
PsbP domain-containing protein OS=Brassica rapa subsp. pekinensis OX=51351 PE=4 SV=1	M4ERV7		28 kDa	0.5unknown	82.129	37.971	0.462334
Aldedh domain-containing protein OS=Brassica rapa subsp. pekinensis OX=51351 PE=3 SV=1	M4DNK3		59 kDa	0.5unknown	12.218	5.6957	0.466173
Carbonic anhydrase OS=Brassica rapa subsp. pekinensis OX=51351 PE=3 SV=1	M4FDE2		36 kDa	0.5unknown	156.11	74.044	0.474307
Peptidyl-prolyl cis-trans isomerase OS=Brassica rapa subsp. pekinensis OX=51351 PE=3 SV=1	M4F885		18 kDa	0.5unknown	38.689	18.986	0.490734
ATP synthase subunit alpha, chloroplastic OS=Brassica rapa subsp. pekinensis OX=51351 GN=atpA PE=3 SV=1	A0A249RRD6	atpA	55 kDa	0.5unknown	292.54	146.19	0.499727
(S)-2-hydroxy-acid oxidase OS=Brassica rapa subsp. pekinensis OX=51351 PE=3 SV=1	M4CBH0		40 kDa	0.5unknown	112.67	56.957	0.505521
Chlorophyll a-b binding protein, chloroplastic OS=Brassica rapa subsp. pekinensis OX=51351 PE=3 SV=1	M4CMI7 (+1)		28 kDa	0.5unknown	88.238	45.566	0.516399
Putative nitrilase OS=Brassica rapa subsp. pekinensis OX=51351 GN=BrNIT1 PE=2 SV=1	B5U8Z2 (+2)	BrNIT1	38 kDa	0.5unknown	10.86	5.6957	0.524466
Uncharacterized protein OS=Brassica rapa subsp. pekinensis OX=51351 PE=3 SV=1	M4C9C3 (+2)		41 kDa	0.5unknown	68.554	36.073	0.526198
Ribulose bisphosphate carboxylase small chain OS=Brassica rapa subsp. pekinensis OX=51351 PE=3 SV=1	M4EHA9 (+1)		20 kDa	0.6unknown	676.72	375.92	0.555503
Alpha-mannosidase OS=Brassica rapa subsp. pekinensis OX=51351 PE=3 SV=1	M4CPT8		115 kDa	0.6unknown	13.575	7.5943	0.559433
UTP--glucose-1-phosphate uridylyltransferase OS=Brassica rapa subsp. pekinensis OX=51351 PE=3 SV=1	M4ET74		48 kDa	0.6unknown	50.228	28.479	0.566995
Uncharacterized protein OS=Brassica rapa subsp. pekinensis OX=51351 PE=3 SV=1	M4C8B5 (+6)		22 kDa	0.6unknown	21.72	13.29	0.611878
Malate dehydrogenase OS=Brassica rapa subsp. pekinensis OX=51351 PE=3 SV=1	M4EIK9		38 kDa	0.6unknown	24.435	15.189	0.621608
Glyceraldehyde-3-phosphate dehydrogenase OS=Brassica rapa subsp. pekinensis OX=51351 PE=3 SV=1	M4DTF4		43 kDa	0.7unknown	213.13	138.6	0.650307
Serine hydroxymethyltransferase OS=Brassica rapa subsp. pekinensis OX=51351 PE=3 SV=1	M4EVB6		52 kDa	0.7unknown	49.549	32.276	0.651396
Aminomethyltransferase OS=Brassica rapa subsp. pekinensis OX=51351 PE=3 SV=1	M4DJY2		45 kDa	0.7unknown	69.233	45.566	0.658154
Ribulose bisphosphate carboxylase small chain OS=Brassica rapa subsp. pekinensis OX=51351 PE=3 SV=1	M4E9H5		20 kDa	0.7unknown	416.08	275.29	0.661628
(S)-2-hydroxy-acid oxidase OS=Brassica rapa subsp. pekinensis OX=51351 PE=3 SV=1	M4DYG0		40 kDa	0.7unknown	126.25	83.537	0.661679
Succinate--CoA ligase [ADP-forming] subunit beta, mitochondrial OS=Brassica rapa subsp. pekinensis OX=51351 PE=3 SV=1	M4EFU8		45 kDa	0.7unknown	22.399	15.189	0.678111
Carbonic anhydrase OS=Brassica rapa subsp. pekinensis OX=51351 PE=3 SV=1	M4E3Y2		28 kDa	0.7unknown	73.984	51.261	0.692866
Uncharacterized protein OS=Brassica rapa subsp. pekinensis OX=51351 PE=3 SV=1	M4DUE6		69 kDa	0.7unknown	5.43	3.7971	0.699282
Ferredoxin--NADP reductase, chloroplastic OS=Brassica rapa subsp. pekinensis OX=51351 PE=3 SV=1	M4DJ04		40 kDa	0.7unknown	74.663	53.16	0.711999
Phosphoribulokinase OS=Brassica rapa subsp. pekinensis OX=51351 PE=3 SV=1	M4EYG9		44 kDa	0.7unknown	99.098	72.146	0.728027
Uncharacterized protein OS=Brassica rapa subsp. pekinensis OX=51351 PE=3 SV=1	M4CIM1		42 kDa	0.7unknown	35.974	26.58	0.738867
Uncharacterized protein OS=Brassica rapa subsp. pekinensis OX=51351 PE=3 SV=1	M4EL96		24 kDa	0.7unknown	33.259	24.681	0.742085
Bet_v_1 domain-containing protein OS=Brassica rapa subsp. pekinensis OX=51351 PE=4 SV=1	M4EZ56		18 kDa	0.7unknown	10.181	7.5943	0.745929
Peptidyl-prolyl cis-trans isomerase OS=Brassica rapa subsp. chinensis OX=93385 GN=CYP PE=2 SV=1	A0A1B1LN76 (+1)	CYP	18 kDa	0.8unknown	50.228	37.971	0.755973
Malic enzyme OS=Brassica rapa subsp. pekinensis OX=51351 PE=3 SV=1	M4CPG9		64 kDa	0.8unknown	7.4663	5.6957	0.762854
Epimerase domain-containing protein OS=Brassica rapa subsp. pekinensis OX=51351 PE=4 SV=1	M4EPJ6		44 kDa	0.8unknown	7.4663	5.6957	0.762854
Phosphopyruvate hydratase OS=Brassica rapa subsp. pekinensis OX=51351 PE=3 SV=1	M4E2S1		48 kDa	0.8unknown	106.56	81.638	0.766122
Thioredoxin domain-containing protein OS=Brassica rapa subsp. pekinensis OX=51351 PE=4 SV=1	M4F5K9		24 kDa	0.8unknown	39.368	30.377	0.771617
Chlorophyll a-b binding protein, chloroplastic OS=Brassica rapa subsp. pekinensis OX=51351 PE=3 SV=1	M4E941 (+1)		29 kDa	0.8unknown	59.052	45.566	0.771625
Glycine cleavage system P protein OS=Brassica rapa subsp. pekinensis OX=51351 PE=3 SV=1	M4D4K1		114 kDa	0.8unknown	96.383	75.943	0.787929
ATP synthase subunit beta OS=Brassica rapa subsp. pekinensis OX=51351 PE=3 SV=1	M4CP75		60 kDa	0.8unknown	228.74	180.36	0.788493
PfkB domain-containing protein OS=Brassica rapa subsp. pekinensis OX=51351 PE=3 SV=1	M4CIY4		42 kDa	0.8unknown	4.7513	3.7971	0.799171
Serine hydroxymethyltransferase OS=Brassica rapa subsp. pekinensis OX=51351 PE=3 SV=1	M4D5N9		57 kDa	0.8unknown	85.523	68.348	0.799177
Catalase OS=Brassica oleracea OX=3712 PE=2 SV=1	C9EH44		57 kDa	0.8unknown	66.518	53.16	0.799182
PKS_ER domain-containing protein OS=Brassica rapa subsp. pekinensis OX=51351 PE=4 SV=1	M4E761		40 kDa	0.8unknown	27.829	22.783	0.818678
Chlorophyll a-b binding protein, chloroplastic OS=Brassica rapa subsp. pekinensis OX=51351 PE=3 SV=1	M4ERK1		29 kDa	0.8unknown	18.326	15.189	0.828822
PfkB domain-containing protein OS=Brassica rapa subsp. pekinensis OX=51351 PE=3 SV=1	M4E239		35 kDa	0.8unknown	18.326	15.189	0.828822
Uncharacterized protein OS=Brassica rapa subsp. pekinensis OX=51351 PE=3 SV=1	M4DAK7		24 kDa	0.8unknown	35.974	30.377	0.844415
Aldo_ket_red domain-containing protein OS=Brassica rapa subsp. pekinensis OX=51351 PE=4 SV=1	M4DFP2		47 kDa	0.9unknown	8.8238	7.5943	0.860661
TRASH domain-containing protein OS=Brassica rapa subsp. pekinensis OX=51351 PE=3 SV=1	M4CM21 (+3)		19 kDa	0.9unknown	8.8238	7.5943	0.860661
Uncharacterized protein OS=Brassica rapa subsp. pekinensis OX=51351 PE=3 SV=1	M4DY35		40 kDa	0.9unknown	10.86	9.4928	0.874107
Uncharacterized protein OS=Brassica rapa subsp. pekinensis OX=51351 PE=4 SV=1	M4DJE9 (+1)		31 kDa	0.9unknown	12.896	11.391	0.883297
Isocitrate dehydrogenase [NADP] OS=Brassica rapa subsp. pekinensis OX=51351 PE=3 SV=1	M4CIV0		46 kDa	0.9unknown	33.938	30.377	0.895073
Elongation factor Tu OS=Brassica rapa subsp. pekinensis OX=51351 PE=3 SV=1	M4FCI6 (+1)		52 kDa	0.9unknown	88.917	79.74	0.896791
Glyceraldehyde-3-phosphate dehydrogenase OS=Brassica rapa subsp. pekinensis OX=51351 PE=3 SV=1	M4F1I1		48 kDa	0.9unknown	248.42	225.93	0.909468
5-methyltetrahydropteroyltriglutamate--homocysteine S-methyltransferase OS=Brassica rapa subsp. pekinensis OX=51351 PE=3 SV=1	M4CD35		84 kDa	0.9unknown	266.75	243.02	0.91104
Cysteine synthase OS=Brassica rapa subsp. pekinensis OX=51351 PE=3 SV=1	M4F9B9		41 kDa	0.9unknown	37.331	34.174	0.915432
FBPase domain-containing protein OS=Brassica rapa subsp. pekinensis OX=51351 PE=3 SV=1	M4CSK0		42 kDa	0.9unknown	76.02	70.247	0.924059
Dihydrolipoyl dehydrogenase OS=Brassica rapa subsp. pekinensis OX=51351 PE=3 SV=1	M4EXK3		60 kDa	0.9unknown	4.0725	3.7971	0.932376
Lipoxygenase OS=Brassica rapa subsp. pekinensis OX=51351 PE=3 SV=1	M4DXS6		98 kDa	0.9unknown	4.0725	3.7971	0.932376
Dihydrolipoyllysine-residue succinyltransferase OS=Brassica rapa subsp. pekinensis OX=51351 PE=3 SV=1	M4EJM6		54 kDa	0.9unknown	6.1088	5.6957	0.932376
Peroxidase OS=Brassica rapa subsp. pekinensis OX=51351 PE=3 SV=1	M4DKU0		39 kDa	0.9unknown	6.1088	5.6957	0.932376
Aldedh domain-containing protein OS=Brassica rapa subsp. pekinensis OX=51351 PE=3 SV=1	M4CHU8		55 kDa	0.9unknown	6.1088	5.6957	0.932376
Transaldolase OS=Brassica rapa subsp. pekinensis OX=51351 PE=3 SV=1	M4CX84		48 kDa	0.9unknown	6.1088	5.6957	0.932376
Uncharacterized protein OS=Brassica rapa subsp. pekinensis OX=51351 PE=3 SV=1	M4DCT8		54 kDa	0.9unknown	6.1088	5.6957	0.932376
30S ribosomal protein S8, chloroplastic OS=Brassica rapa subsp. pekinensis OX=51351 GN=rps8 PE=3 SV=1	A0A249RQ21	rps8	15 kDa	0.9unknown	6.1088	5.6957	0.932376
LRRNT_2 domain-containing protein OS=Brassica rapa subsp. pekinensis OX=51351 PE=4 SV=1	M4F3U1		40 kDa	0.9unknown	8.1451	7.5943	0.932377
Uncharacterized protein OS=Brassica rapa subsp. pekinensis OX=51351 PE=3 SV=1	M4CMS6		59 kDa	0.9unknown	18.326	17.087	0.932391
Chlorophyll a-b binding protein, chloroplastic OS=Brassica rapa subsp. pekinensis OX=51351 PE=3 SV=1	M4DJH2 (+3)		27 kDa	0.9unknown	18.326	17.087	0.932391
Epimerase domain-containing protein OS=Brassica rapa subsp. pekinensis OX=51351 PE=4 SV=1	M4DPX4		42 kDa	1.0unknown	63.803	60.754	0.952212
Lipase_GDSL domain-containing protein OS=Brassica rapa subsp. pekinensis OX=51351 PE=3 SV=1	M4D2W7		40 kDa	1.0unknown	17.648	17.087	0.968212
40S ribosomal protein S8 OS=Brassica rapa subsp. pekinensis OX=51351 PE=3 SV=1	M4CQR2 (+1)		32 kDa	1.0unknown	15.611	15.189	0.972968
Epimerase domain-containing protein OS=Brassica rapa subsp. pekinensis OX=51351 PE=4 SV=1	M4FH55		41 kDa	1.0unknown	15.611	15.189	0.972968
Ferredoxin--NADP reductase, chloroplastic OS=Brassica rapa subsp. pekinensis OX=51351 PE=3 SV=1	M4F7X1		41 kDa	1.0unknown	44.798	43.667	0.974753
Isocitrate lyase OS=Brassica rapa subsp. pekinensis OX=51351 PE=3 SV=1	M4ER78		63 kDa	1.0unknown	88.917	87.334	0.982197
Thiamine thiazole synthase, chloroplastic OS=Brassica rapa subsp. pekinensis OX=51351 GN=THI1 PE=3 SV=1	M4CFH5	THI1	37 kDa	1.0unknown	21.041	20.884	0.992538
Peptidylprolyl isomerase OS=Brassica rapa subsp. pekinensis OX=51351 PE=3 SV=1	M4F3B3		61 kDa	1.0unknown	21.041	20.884	0.992538
Tubulin alpha chain OS=Brassica rapa subsp. pekinensis OX=51351 PE=3 SV=1	M4DVM8		52 kDa	1.0unknown	30.544	30.377	0.994532
Uncharacterized protein OS=Brassica rapa subsp. pekinensis OX=51351 PE=3 SV=1	M4DGF0		31 kDa	1.0unknown	7.4663	7.5943	1.01714
Malate dehydrogenase OS=Brassica rapa subsp. pekinensis OX=51351 PE=3 SV=1	M4FEZ0		36 kDa	1.0unknown	46.155	47.464	1.02836
Chlorophyll a-b binding protein, chloroplastic OS=Brassica rapa subsp. pekinensis OX=51351 PE=3 SV=1	M4F9Z9		30 kDa	1.0unknown	77.378	79.74	1.03053
Catalase OS=Brassica rapa subsp. pekinensis OX=51351 GN=Cat2 PE=2 SV=1	K7PQ64 (+2)	Cat2	57 kDa	1.0unknown	80.093	83.537	1.043
5-methyltetrahydropteroyltriglutamate--homocysteine S-methyltransferase OS=Brassica rapa subsp. pekinensis OX=51351 PE=3 SV=1	M4E4E2		84 kDa	1.0unknown	264.71	277.19	1.04715
Ribosome-recycling factor, chloroplastic OS=Brassica rapa subsp. pekinensis OX=51351 PE=3 SV=1	M4FH49		33 kDa	1.0unknown	10.86	11.391	1.0489
Glutamate dehydrogenase OS=Brassica rapa subsp. pekinensis OX=51351 PE=3 SV=1	M4CD58		45 kDa	1.0unknown	16.29	17.087	1.04893
Profilin OS=Brassica rapa subsp. pekinensis OX=51351 PE=3 SV=1	M4FD48		14 kDa	1.0unknown	5.43	5.6957	1.04893
Aldo_ket_red domain-containing protein OS=Brassica rapa subsp. pekinensis OX=51351 PE=4 SV=1	M4D696		43 kDa	1.0unknown	5.43	5.6957	1.04893
Uncharacterized protein OS=Brassica rapa subsp. pekinensis OX=51351 PE=4 SV=1	M4F863		35 kDa	1.0unknown	5.43	5.6957	1.04893
Ribonuclease OS=Brassica rapa subsp. pekinensis OX=51351 PE=4 SV=1	M4CNZ5 (+1)		108 kDa	1.0unknown	5.43	5.6957	1.04893
Glutaredoxin-dependent peroxiredoxin OS=Brassica rapa subsp. pekinensis OX=51351 PE=3 SV=1	M4CRX1		18 kDa	1.0unknown	21.72	22.783	1.04894
Aminomethyltransferase OS=Brassica rapa subsp. pekinensis OX=51351 PE=3 SV=1	M4ESK6		44 kDa	1.1unknown	82.808	87.334	1.05466
KH type-2 domain-containing protein OS=Brassica rapa subsp. pekinensis OX=51351 PE=3 SV=1	M4DNY8 (+1)		27 kDa	1.1unknown	14.254	15.189	1.0656
Aldedh domain-containing protein OS=Brassica rapa subsp. pekinensis OX=51351 PE=3 SV=1	M4ETH9		53 kDa	1.1unknown	14.254	15.189	1.0656
Malate dehydrogenase OS=Brassica rapa subsp. pekinensis OX=51351 PE=3 SV=1	M4EQ80		36 kDa	1.1unknown	67.197	72.146	1.07365
Sinigrinase (Fragment) OS=Brassica rapa subsp. pekinensis OX=51351 PE=2 SV=1	Q5DNB0		63 kDa	1.1unknown	226.03	250.61	1.10875
Lipase_GDSL domain-containing protein OS=Brassica rapa subsp. pekinensis OX=51351 PE=3 SV=1	M4CX10		43 kDa	1.1unknown	46.155	51.261	1.11063
Uncharacterized protein OS=Brassica rapa subsp. pekinensis OX=51351 PE=3 SV=1	M4DFX4		25 kDa	1.1unknown	3.3938	3.7971	1.11883
Superoxide dismutase OS=Brassica rapa subsp. pekinensis OX=51351 PE=3 SV=1	M4EM59		25 kDa	1.1unknown	10.181	11.391	1.11885
30S ribosomal protein S7, chloroplastic OS=Brassica rapa subsp. pekinensis OX=51351 GN=rps7 PE=3 SV=1	A0A249RR42	rps7	17 kDa	1.1unknown	10.181	11.391	1.11885
Thioredoxin domain-containing protein OS=Brassica rapa subsp. pekinensis OX=51351 PE=4 SV=1	M4CY84		29 kDa	1.1unknown	47.513	53.16	1.11885
Aldo_ket_red domain-containing protein OS=Brassica rapa subsp. pekinensis OX=51351 PE=4 SV=1	M4ERQ9		40 kDa	1.1unknown	6.7875	7.5943	1.11887
PSII_BNR domain-containing protein OS=Brassica rapa subsp. pekinensis OX=51351 PE=4 SV=1	M4D958		44 kDa	1.1unknown	13.575	15.189	1.1189
Thioredoxin domain-containing protein OS=Brassica rapa subsp. pekinensis OX=51351 PE=4 SV=1	M4EFA7		14 kDa	1.1unknown	40.046	45.566	1.13784
Uncharacterized protein OS=Brassica rapa subsp. pekinensis OX=51351 PE=3 SV=1	M4FCP4		35 kDa	1.1unknown	79.414	91.131	1.14754
Isocitrate lyase OS=Brassica rapa subsp. pekinensis OX=51351 PE=3 SV=1	M4CCB3		60 kDa	1.2unknown	70.59	81.638	1.15651
ML domain-containing protein OS=Brassica rapa subsp. pekinensis OX=51351 PE=4 SV=1	M4EJB8		17 kDa	1.2unknown	24.435	28.479	1.1655
Uncharacterized protein OS=Brassica rapa subsp. pekinensis OX=51351 PE=3 SV=1	M4CCK4		61 kDa	1.2unknown	16.29	18.986	1.1655
Assimilatory sulfite reductase (ferredoxin) OS=Brassica rapa subsp. pekinensis OX=51351 PE=3 SV=1	M4CYZ4		73 kDa	1.2unknown	25.793	30.377	1.17772
Uncharacterized protein OS=Brassica rapa subsp. pekinensis OX=51351 PE=3 SV=1	M4CMT4		49 kDa	1.2unknown	56.337	66.45	1.17951
Glyceraldehyde-3-phosphate dehydrogenase OS=Brassica rapa subsp. pekinensis OX=51351 PE=3 SV=1	M4DJQ1		37 kDa	1.2unknown	313.58	372.12	1.18668
Uncharacterized protein OS=Brassica rapa subsp. pekinensis OX=51351 PE=4 SV=1	M4F790		28 kDa	1.2unknown	27.15	32.276	1.1888
Glutathione peroxidase OS=Brassica rapa subsp. pekinensis OX=51351 PE=3 SV=1	M4DNZ2		19 kDa	1.2unknown	4.7513	5.6957	1.19877
NAC-A/B domain-containing protein OS=Brassica rapa subsp. pekinensis OX=51351 PE=4 SV=1	M4F112		22 kDa	1.2unknown	4.7513	5.6957	1.19877
Acyl-coenzyme A oxidase OS=Brassica rapa subsp. pekinensis OX=51351 PE=3 SV=1	M4FG66		74 kDa	1.2unknown	4.7513	5.6957	1.19877
D-fructose-1,6-bisphosphate 1-phosphohydrolase OS=Brassica rapa subsp. pekinensis OX=51351 PE=3 SV=1	M4DBZ3		37 kDa	1.2unknown	4.7513	5.6957	1.19877
Tubulin alpha chain OS=Brassica rapa subsp. pekinensis OX=51351 PE=3 SV=1	M4FEX6		50 kDa	1.2unknown	29.186	36.073	1.23597
Uncharacterized protein OS=Brassica rapa subsp. pekinensis OX=51351 PE=3 SV=1	M4E219		74 kDa	1.2unknown	78.057	96.827	1.24047
Malic enzyme OS=Brassica rapa subsp. pekinensis OX=51351 PE=3 SV=1	M4FD59		64 kDa	1.2unknown	6.1088	7.5943	1.24317
Cysteine synthase OS=Brassica rapa subsp. pekinensis OX=51351 PE=3 SV=1	M4F750 (+1)		34 kDa	1.2unknown	6.1088	7.5943	1.24317
Glutamine synthetase OS=Brassica rapa subsp. pekinensis OX=51351 PE=3 SV=1	M4F2U3		47 kDa	1.3unknown	110.64	138.6	1.25271
AAA domain-containing protein OS=Brassica rapa subsp. pekinensis OX=51351 PE=3 SV=1	M4DU86		81 kDa	1.3unknown	13.575	17.087	1.25871
Thioredoxin domain-containing protein OS=Brassica rapa subsp. pekinensis OX=51351 PE=4 SV=1	M4DH13		34 kDa	1.3unknown	7.4663	9.4928	1.27142
Vacuolar proton pump subunit B OS=Brassica rapa subsp. pekinensis OX=51351 PE=3 SV=1	M4D6W3		53 kDa	1.3unknown	22.399	28.479	1.27144
CYTOSOL_AP domain-containing protein OS=Brassica rapa subsp. pekinensis OX=51351 PE=3 SV=1	M4ETI7		55 kDa	1.3unknown	32.58	41.769	1.28204
Fructose-bisphosphate aldolase OS=Brassica rapa subsp. pekinensis OX=51351 PE=3 SV=1	M4D5X7		44 kDa	1.3unknown	306.12	393	1.28381
Adenosylhomocysteinase OS=Brassica rapa subsp. pekinensis OX=51351 PE=3 SV=1	M4EVB7		53 kDa	1.3unknown	51.585	66.45	1.28817
GDP-D-mannose-3,5-epimerase OS=Brassica rapa subsp. chinensis OX=93385 GN=GME PE=2 SV=1	G8GJD0 (+1)	GME	43 kDa	1.3unknown	19.005	24.681	1.29866
Peptidyl-prolyl cis-trans isomerase OS=Brassica rapa subsp. pekinensis OX=51351 PE=3 SV=1	M4CTW1		28 kDa	1.3unknown	57.015	74.044	1.29868
Lipocln_cytosolic_FA-bd_dom domain-containing protein OS=Brassica rapa subsp. pekinensis OX=51351 PE=3 SV=1	M4DV50		22 kDa	1.3unknown	10.181	13.29	1.30537
Glutathione transferase OS=Brassica rapa subsp. pekinensis OX=51351 PE=3 SV=1	M4DYS7		24 kDa	1.3unknown	27.15	36.073	1.32866
Sinigrinase OS=Brassica rapa subsp. pekinensis OX=51351 PE=3 SV=1	M4DXP6		59 kDa	1.3unknown	18.326	24.681	1.34678
LRRNT_2 domain-containing protein OS=Brassica rapa subsp. pekinensis OX=51351 PE=4 SV=1	M4EGU1		52 kDa	1.3unknown	18.326	24.681	1.34678
Uncharacterized protein OS=Brassica rapa subsp. pekinensis OX=51351 PE=3 SV=1	M4FI20		51 kDa	1.4unknown	23.756	32.276	1.35865
Tr-type G domain-containing protein OS=Brassica rapa subsp. pekinensis OX=51351 PE=3 SV=1	M4D2S9 (+1)		94 kDa	1.4unknown	99.777	136.7	1.37006
Peptidase A1 domain-containing protein OS=Brassica rapa subsp. pekinensis OX=51351 PE=3 SV=1	M4DE98		46 kDa	1.4unknown	31.223	43.667	1.39855
Uncharacterized protein OS=Brassica rapa subsp. pekinensis OX=51351 PE=3 SV=1	M4E948 (+2)		20 kDa	1.4unknown	23.078	32.276	1.39856
Xyloglucan endotransglucosylase/hydrolase OS=Brassica rapa subsp. pekinensis OX=51351 GN=XET PE=2 SV=1	B2LSM8 (+1)	XET	33 kDa	1.4unknown	6.7875	9.4928	1.39857
Glucose-6-phosphate isomerase OS=Brassica rapa subsp. pekinensis OX=51351 PE=3 SV=1	M4EF90		60 kDa	1.4unknown	6.7875	9.4928	1.39857
Glutaredoxin-dependent peroxiredoxin OS=Brassica rapa subsp. pekinensis OX=51351 PE=3 SV=1	M4DW88		22 kDa	1.4unknown	4.0725	5.6957	1.39858
ADF-H domain-containing protein OS=Brassica rapa subsp. pekinensis OX=51351 PE=3 SV=1	M4CE91 (+1)		16 kDa	1.4unknown	4.0725	5.6957	1.39858
Chlorophyll a-b binding protein, chloroplastic OS=Brassica rapa subsp. pekinensis OX=51351 PE=3 SV=1	M4CG65 (+1)		26 kDa	1.4unknown	19.005	26.58	1.39858
Phosphoglycerate kinase OS=Brassica rapa subsp. pekinensis OX=51351 PE=3 SV=1	M4FE21		50 kDa	1.4unknown	88.917	127.2	1.43055
Uncharacterized protein OS=Brassica rapa subsp. pekinensis OX=51351 PE=3 SV=1	M4E2C7		48 kDa	1.4unknown	50.228	72.146	1.43637
Protein disulfide-isomerase OS=Brassica rapa subsp. pekinensis OX=51351 PE=3 SV=1	M4DGP0		56 kDa	1.4unknown	23.756	34.174	1.43854
Ribose-5-phosphate isomerase OS=Brassica rapa subsp. pekinensis OX=51351 PE=3 SV=1	M4FG93		29 kDa	1.4unknown	23.756	34.174	1.43854
S5 DRBM domain-containing protein OS=Brassica rapa subsp. pekinensis OX=51351 PE=3 SV=1	M4C7R4 (+2)		30 kDa	1.4unknown	22.399	32.276	1.44096
Non-specific lipid-transfer protein OS=Brassica rapa subsp. pekinensis OX=51351 PE=2 SV=1	Q6IWH2		12 kDa	1.4unknown	19.684	28.479	1.44681
Malate dehydrogenase OS=Brassica rapa subsp. pekinensis OX=51351 GN=MDH PE=2 SV=1	B6E504	MDH	42 kDa	1.5unknown	54.979	79.74	1.45037
UDP-arabinopyranose mutase OS=Brassica rapa subsp. pekinensis OX=51351 PE=3 SV=1	M4CWT6		41 kDa	1.5unknown	18.326	26.58	1.4504
SCP2 domain-containing protein OS=Brassica rapa subsp. pekinensis OX=51351 PE=4 SV=1	M4EFA0		14 kDa	1.5unknown	18.326	26.58	1.4504
Uncharacterized protein OS=Brassica rapa subsp. pekinensis OX=51351 PE=4 SV=1	M4DGB5		111 kDa	1.5unknown	16.969	24.681	1.45448
Pyruvate dehydrogenase E1 component subunit beta OS=Brassica rapa subsp. pekinensis OX=51351 PE=4 SV=1	M4ECE2		37 kDa	1.5unknown	15.611	22.783	1.45942
Aldo_ket_red domain-containing protein OS=Brassica rapa subsp. pekinensis OX=51351 PE=4 SV=1	M4EQV4		35 kDa	1.5unknown	11.539	17.087	1.4808
Non-specific lipid-transfer protein OS=Brassica rapa subsp. pekinensis OX=51351 PE=2 SV=1	A2ID77		12 kDa	1.5unknown	21.72	32.276	1.486
M16C_associated domain-containing protein OS=Brassica rapa subsp. pekinensis OX=51351 PE=3 SV=1	M4F8X4		127 kDa	1.5unknown	10.181	15.189	1.4919
Malate dehydrogenase [NADP], chloroplastic OS=Brassica rapa subsp. pekinensis OX=51351 PE=3 SV=1	M4DV31		48 kDa	1.5unknown	10.181	15.189	1.4919
PABS domain-containing protein OS=Brassica rapa subsp. pekinensis OX=51351 PE=3 SV=1	M4E765		38 kDa	1.5unknown	19.005	28.479	1.4985
Fructose-bisphosphate aldolase OS=Brassica rapa subsp. pekinensis OX=51351 PE=3 SV=1	M4END3		42 kDa	1.5unknown	190.73	286.68	1.50307
Glycine cleavage system H protein OS=Brassica rapa subsp. pekinensis OX=51351 PE=3 SV=1	M4D118		18 kDa	1.5unknown	8.8238	13.29	1.50615
PAP_fibrillin domain-containing protein OS=Brassica rapa subsp. pekinensis OX=51351 PE=3 SV=1	M4DEM4		30 kDa	1.5unknown	8.8238	13.29	1.50615
NAC domain-containing protein OS=Brassica rapa subsp. pekinensis OX=51351 PE=3 SV=1	M4CGA4		32 kDa	1.5unknown	8.8238	13.29	1.50615
Bet_v_1 domain-containing protein OS=Brassica rapa subsp. pekinensis OX=51351 PE=4 SV=1	M4DB61		18 kDa	1.5unknown	35.295	53.16	1.50616
Bet_v_1 domain-containing protein OS=Brassica rapa subsp. pekinensis OX=51351 PE=4 SV=1	M4ECZ3		17 kDa	1.5unknown	16.29	24.681	1.5151
NAD(P)-bd_dom domain-containing protein OS=Brassica rapa subsp. pekinensis OX=51351 PE=4 SV=1	M4CR81 (+1)		39 kDa	1.5unknown	7.4663	11.391	1.52566
40S ribosomal protein S3a OS=Brassica rapa subsp. pekinensis OX=51351 PE=3 SV=1	M4FH31		30 kDa	1.5unknown	13.575	20.884	1.53842
Sinigrinase OS=Brassica rapa subsp. pekinensis OX=51351 PE=3 SV=1	M4C959		49 kDa	1.5unknown	39.368	60.754	1.54323
Uncharacterized protein OS=Brassica rapa subsp. pekinensis OX=51351 PE=3 SV=1	M4F4A9		63 kDa	1.5unknown	156.11	241.12	1.54455
S10_plectin domain-containing protein OS=Brassica rapa subsp. pekinensis OX=51351 PE=4 SV=1	M4D1U8 (+2)		20 kDa	1.6unknown	6.1088	9.4928	1.55395
Ribosomal_L6e_N domain-containing protein OS=Brassica rapa subsp. pekinensis OX=51351 PE=3 SV=1	M4EQG3		26 kDa	1.6unknown	6.1088	9.4928	1.55395
Fructose-bisphosphate aldolase OS=Brassica rapa subsp. pekinensis OX=51351 PE=3 SV=1	M4DCX3		42 kDa	1.6unknown	66.518	104.42	1.5698
Glutathione transferase OS=Brassica rapa subsp. pekinensis OX=51351 PE=3 SV=1	M4E215		24 kDa	1.6unknown	34.616	55.058	1.59054
Oxidored_FMN domain-containing protein OS=Brassica rapa subsp. pekinensis OX=51351 PE=3 SV=1	M4CVM4		42 kDa	1.6unknown	14.254	22.783	1.59836
Protein disulfide-isomerase OS=Brassica rapa subsp. pekinensis OX=51351 PE=3 SV=1	M4CE33		66 kDa	1.6unknown	4.7513	7.5943	1.59836
Uncharacterized protein OS=Brassica rapa subsp. pekinensis OX=51351 PE=3 SV=1	M4CBK7 (+2)		22 kDa	1.6unknown	4.7513	7.5943	1.59836
3-hydroxyacyl-CoA dehydrogenase OS=Brassica rapa subsp. pekinensis OX=51351 PE=3 SV=1	M4CAJ2		79 kDa	1.6unknown	22.399	36.073	1.61047
Uncharacterized protein OS=Brassica rapa subsp. pekinensis OX=51351 PE=3 SV=1	M4F4I0 (+1)		22 kDa	1.6unknown	17.648	28.479	1.61372
Fructose-bisphosphate aldolase OS=Brassica rapa subsp. pekinensis OX=51351 PE=3 SV=1	M4ECB7		38 kDa	1.6unknown	25.793	41.769	1.61939
Uroporphyrinogen decarboxylase OS=Brassica rapa subsp. pekinensis OX=51351 PE=3 SV=1	M4DKG0		43 kDa	1.6unknown	12.896	20.884	1.61942
Annexin OS=Brassica rapa subsp. pekinensis OX=51351 PE=3 SV=1	M4F009		37 kDa	1.6unknown	93.668	151.89	1.62158
ATPase_AAA_core domain-containing protein OS=Brassica rapa subsp. pekinensis OX=51351 PE=4 SV=1	M4C7G6		52 kDa	1.6unknown	63.124	102.52	1.6241
Phosphoglycerate kinase OS=Brassica rapa subsp. pekinensis OX=51351 PE=3 SV=1	M4CB90		50 kDa	1.6unknown	74.663	121.51	1.62745
Uncharacterized protein OS=Brassica rapa subsp. pekinensis OX=51351 PE=3 SV=1	M4FAZ9		42 kDa	1.6unknown	8.1451	13.29	1.63166
Protein DETOXIFICATION OS=Brassica rapa subsp. pekinensis OX=51351 PE=3 SV=1	M4DF59		84 kDa	1.6unknown	32.58	53.16	1.63168
Histone domain-containing protein OS=Brassica rapa subsp. pekinensis OX=51351 PE=3 SV=1	M4EPP3		75 kDa	1.6unknown	16.29	26.58	1.63168
Peroxidase OS=Brassica rapa subsp. pekinensis OX=51351 PE=3 SV=1	M4DI00		40 kDa	1.6unknown	31.223	51.261	1.64177
Protein disulfide-isomerase OS=Brassica rapa subsp. pekinensis OX=51351 PE=3 SV=1	M4DIS8		56 kDa	1.6unknown	26.471	43.667	1.64962
Elongation factor Ts, mitochondrial OS=Brassica rapa subsp. pekinensis OX=51351 GN=EFTS PE=3 SV=1	M4D3M7	EFTS	196 kDa	1.7unknown	14.933	24.681	1.65278
KOW domain-containing protein OS=Brassica rapa subsp. pekinensis OX=51351 PE=3 SV=1	M4CFJ1 (+1)		22 kDa	1.7unknown	3.3938	5.6957	1.67827
ATPase_AAA_core domain-containing protein OS=Brassica rapa subsp. pekinensis OX=51351 PE=4 SV=1	M4DKM4		49 kDa	1.7unknown	54.3	91.131	1.67829
Uncharacterized protein OS=Brassica rapa subsp. pekinensis OX=51351 PE=3 SV=1	M4FCB6		71 kDa	1.7unknown	131	220.23	1.68115
Uncharacterized protein OS=Brassica rapa subsp. pekinensis OX=51351 PE=3 SV=1	M4ENE6		33 kDa	1.7unknown	38.01	64.551	1.69826
Uncharacterized protein OS=Brassica rapa subsp. pekinensis OX=51351 PE=3 SV=1	M4DY82 (+1)		16 kDa	1.7unknown	15.611	26.58	1.70265
50S ribosomal protein L5, chloroplastic OS=Brassica rapa subsp. pekinensis OX=51351 PE=3 SV=1	M4C9S4 (+1)		29 kDa	1.7unknown	15.611	26.58	1.70265
Ribosomal_L2_C domain-containing protein OS=Brassica rapa subsp. pekinensis OX=51351 PE=3 SV=1	M4D5A7		28 kDa	1.7unknown	12.218	20.884	1.70928
Malate dehydrogenase OS=Brassica rapa subsp. pekinensis OX=51351 PE=3 SV=1	M4DFP1		35 kDa	1.7unknown	106.56	186.06	1.74606
60S acidic ribosomal protein P0 OS=Brassica rapa subsp. pekinensis OX=51351 PE=3 SV=1	M4CAU5 (+2)		34 kDa	1.7unknown	21.72	37.971	1.7482
60S ribosomal protein L36 OS=Brassica rapa subsp. pekinensis OX=51351 PE=3 SV=1	M4C731 (+3)		25 kDa	1.7unknown	5.43	9.4928	1.74821
Peptidase A1 domain-containing protein OS=Brassica rapa subsp. pekinensis OX=51351 PE=3 SV=1	M4CNY4		47 kDa	1.7unknown	5.43	9.4928	1.74821
Uncharacterized protein OS=Brassica rapa subsp. pekinensis OX=51351 PE=4 SV=1	M4D9J9 (+1)		41 kDa	1.8unknown	27.829	49.363	1.7738
Uncharacterized protein OS=Brassica rapa subsp. pekinensis OX=51351 PE=3 SV=1	M4ESL1 (+1)		66 kDa	1.8unknown	14.933	26.58	1.77995
V-ATPase 69 kDa subunit OS=Brassica rapa subsp. pekinensis OX=51351 PE=3 SV=1	M4CHF0		69 kDa	1.8unknown	59.73	106.32	1.78001
Malate dehydrogenase OS=Brassica rapa subsp. pekinensis OX=51351 PE=3 SV=1	M4EP49		36 kDa	1.8unknown	103.85	186.06	1.79162
Aspartate aminotransferase OS=Brassica rapa subsp. pekinensis OX=51351 PE=3 SV=1	M4DYT6		48 kDa	1.8unknown	19.005	34.174	1.79816
NAD(P)-bd_dom domain-containing protein OS=Brassica rapa subsp. pekinensis OX=51351 PE=4 SV=1	M4DKY4		35 kDa	1.8unknown	17.648	32.276	1.82888
Ribosomal_S7 domain-containing protein OS=Brassica rapa subsp. pekinensis OX=51351 PE=3 SV=1	M4CB49 (+3)		23 kDa	1.8unknown	27.829	51.261	1.842
Glutathione transferase OS=Brassica rapa subsp. pekinensis OX=51351 PE=3 SV=1	M4E216		24 kDa	1.9unknown	6.1088	11.391	1.86469
(3R)-hydroxymyristoyl-[acyl-carrier-protein] dehydratase OS=Brassica rapa subsp. pekinensis OX=51351 PE=3 SV=1	M4CPB4		25 kDa	1.9unknown	6.1088	11.391	1.86469
Uncharacterized protein OS=Brassica rapa subsp. pekinensis OX=51351 PE=3 SV=1	M4EWI7 (+1)		22 kDa	1.9unknown	16.29	30.377	1.86476
Pept_C1 domain-containing protein OS=Brassica rapa subsp. pekinensis OX=51351 PE=3 SV=1	M4F5G5		39 kDa	1.9unknown	4.0725	7.5943	1.86478
EF1_GNE domain-containing protein OS=Brassica rapa subsp. pekinensis OX=51351 PE=3 SV=1	M4EU84		28 kDa	1.9unknown	26.471	49.363	1.8648
Uncharacterized protein OS=Brassica rapa subsp. pekinensis OX=51351 PE=3 SV=1	M4ELV1		14 kDa	1.9unknown	10.181	18.986	1.86485
Malate dehydrogenase OS=Brassica rapa subsp. pekinensis OX=51351 PE=3 SV=1	M4EFC3		36 kDa	1.9unknown	90.274	168.97	1.87175
Fructose-bisphosphate aldolase OS=Brassica rapa subsp. pekinensis OX=51351 PE=3 SV=1	M4CRW8		41 kDa	1.9unknown	107.92	203.15	1.88241
60S ribosomal protein L7a OS=Brassica rapa subsp. pekinensis OX=51351 PE=3 SV=1	M4CJQ8 (+1)		29 kDa	1.9unknown	12.896	24.681	1.91385
Adenosine kinase OS=Brassica rapa subsp. pekinensis OX=51351 PE=3 SV=1	M4CZ89		38 kDa	1.9unknown	39.368	75.943	1.92905
Beta-amylase OS=Brassica rapa subsp. pekinensis OX=51351 PE=3 SV=1	M4FAH4		56 kDa	1.9unknown	8.8238	17.087	1.93647
Fructose-bisphosphate aldolase OS=Brassica rapa subsp. pekinensis OX=51351 PE=3 SV=1	M4DL52		144 kDa	1.9unknown	35.295	68.348	1.93648
NAD(P)H dehydrogenase (quinone) OS=Brassica rapa subsp. pekinensis OX=51351 PE=3 SV=1	M4E1S4		20 kDa	2.0unknown	6.7875	13.29	1.95801
Alpha-galactosidase OS=Brassica rapa subsp. pekinensis OX=51351 PE=3 SV=1	M4EIP6		44 kDa	2.0unknown	6.7875	13.29	1.95801
Auxin-repressed protein 1 OS=Brassica rapa subsp. pekinensis OX=51351 GN=ARP1 PE=2 SV=1	C4PJS4 (+1)	ARP1	22 kDa	2.0unknown	4.7513	9.4928	1.99794
Uncharacterized protein OS=Brassica rapa subsp. pekinensis OX=51351 PE=3 SV=1	M4EIL3		73 kDa	2.0unknown	9.5026	18.986	1.99798
Phosphoenolpyruvate carboxykinase (ATP) OS=Brassica rapa subsp. pekinensis OX=51351 PE=3 SV=1	M4D5N5		73 kDa	2.0unknown	26.471	53.16	2.00824
Uncharacterized protein OS=Brassica rapa subsp. pekinensis OX=51351 PE=3 SV=1	M4D389 (+2)		23 kDa	2.0unknown	12.218	24.681	2.02005
Uncharacterized protein OS=Brassica rapa subsp. pekinensis OX=51351 PE=3 SV=1	M4CAC5 (+1)		14 kDa	2.0unknown	12.218	24.681	2.02005
ATP synthase subunit alpha OS=Brassica rapa subsp. nipposinica OX=333344 GN=atp1 PE=3 SV=1	A0A224AUA8	atp1	55 kDa	2.0unknown	39.368	79.74	2.0255
Ribosomal_L16 domain-containing protein OS=Brassica rapa subsp. pekinensis OX=51351 PE=3 SV=1	M4CIF0 (+1)		21 kDa	2.0unknown	7.4663	15.189	2.03434
Glutathione transferase OS=Brassica rapa subsp. pekinensis OX=51351 PE=3 SV=1	M4C8D2		24 kDa	2.1unknown	10.181	20.884	2.05127
Cysteine synthase OS=Brassica rapa subsp. pekinensis OX=51351 PE=3 SV=1	M4CTR0		40 kDa	2.1unknown	10.181	20.884	2.05127
Uncharacterized protein OS=Brassica rapa subsp. pekinensis OX=51351 PE=3 SV=1	M4DE24		27 kDa	2.1unknown	61.088	125.31	2.0513
Uncharacterized protein OS=Brassica rapa subsp. pekinensis OX=51351 PE=4 SV=1	M4DU12		46 kDa	2.1unknown	12.896	26.58	2.0611
Uncharacterized protein OS=Brassica rapa subsp. pekinensis OX=51351 PE=4 SV=1	M4EAE1		24 kDa	2.1unknown	63.803	132.9	2.08297
Malate synthase OS=Brassica rapa subsp. pekinensis OX=51351 PE=3 SV=1	M4EJ48		64 kDa	2.1unknown	64.482	134.8	2.09051
Uncharacterized protein OS=Brassica rapa subsp. pekinensis OX=51351 PE=4 SV=1	M4DDZ4 (+1)		90 kDa	2.1unknown	2.715	5.6957	2.09786
Adenosine kinase OS=Brassica rapa subsp. pekinensis OX=51351 PE=3 SV=1	M4EZ44		38 kDa	2.1unknown	30.544	64.551	2.11338
Ribosomal_S13_N domain-containing protein OS=Brassica rapa subsp. pekinensis OX=51351 PE=3 SV=1	M4CGU4		17 kDa	2.1unknown	16.969	36.073	2.12582
Glutamine synthetase OS=Brassica rapa subsp. pekinensis OX=51351 PE=3 SV=1	M4EH67		39 kDa	2.2unknown	8.8238	18.986	2.15168
Uncharacterized protein OS=Brassica rapa subsp. pekinensis OX=51351 PE=3 SV=1	M4EQS4		33 kDa	2.2unknown	8.8238	18.986	2.15168
Uncharacterized protein OS=Brassica rapa subsp. pekinensis OX=51351 PE=3 SV=1	M4DWX7		16 kDa	2.2unknown	8.8238	18.986	2.15168
Cysteine synthase OS=Brassica rapa subsp. pekinensis OX=51351 PE=3 SV=1	M4DVR1 (+1)		47 kDa	2.2unknown	8.8238	18.986	2.15168
Uncharacterized protein OS=Brassica rapa subsp. pekinensis OX=51351 PE=3 SV=1	M4CF36		93 kDa	2.2unknown	8.8238	18.986	2.15168
Uncharacterized protein OS=Brassica rapa subsp. pekinensis OX=51351 PE=4 SV=1	M4CHG1		26 kDa	2.2unknown	23.756	51.261	2.15781
UVR domain-containing protein OS=Brassica rapa subsp. pekinensis OX=51351 PE=3 SV=1	M4E1V1		103 kDa	2.2unknown	23.756	51.261	2.15781
Uncharacterized protein OS=Brassica rapa subsp. pekinensis OX=51351 PE=3 SV=1	M4DBC6		76 kDa	2.2unknown	68.554	149.99	2.18791
40S ribosomal protein SA OS=Brassica rapa subsp. pekinensis OX=51351 PE=3 SV=1	M4CUY5 (+1)		32 kDa	2.2unknown	29.186	64.551	2.21171
NAD(P)-bd_dom domain-containing protein OS=Brassica rapa subsp. pekinensis OX=51351 PE=4 SV=1	M4CZF7		27 kDa	2.2unknown	16.29	36.073	2.21443
RRM domain-containing protein OS=Brassica rapa subsp. pekinensis OX=51351 PE=4 SV=1	M4D5W2		16 kDa	2.2unknown	19.684	43.667	2.2184
Uncharacterized protein OS=Brassica rapa subsp. pekinensis OX=51351 PE=3 SV=1	M4CS06		18 kDa	2.2unknown	20.363	45.566	2.23769
Uncharacterized protein OS=Brassica rapa subsp. pekinensis OX=51351 PE=3 SV=1	M4DVY7 (+1)		24 kDa	2.2unknown	6.7875	15.189	2.23779
Obg-like ATPase 1 OS=Brassica rapa subsp. pekinensis OX=51351 PE=3 SV=1	M4EBR8 (+1)		73 kDa	2.2unknown	10.181	22.783	2.2378
Bet_v_1 domain-containing protein OS=Brassica rapa subsp. pekinensis OX=51351 PE=4 SV=1	M4E7X3		17 kDa	2.3unknown	27.829	62.653	2.25136
Uncharacterized protein OS=Brassica rapa subsp. pekinensis OX=51351 PE=3 SV=1	M4EGW3 (+2)		25 kDa	2.3unknown	27.829	62.653	2.25136
Glutaredoxin-dependent peroxiredoxin OS=Brassica rapa subsp. pekinensis OX=51351 GN=PrxII PE=2 SV=1	Q9XF72	PrxII	17 kDa	2.3unknown	17.648	39.87	2.25918
Nucleoside diphosphate kinase OS=Brassica rapa subsp. pekinensis OX=51351 PE=3 SV=1	M4F2G2		26 kDa	2.3unknown	14.254	32.276	2.26435
14_3_3 domain-containing protein OS=Brassica rapa subsp. pekinensis OX=51351 PE=3 SV=1	M4FHL4		29 kDa	2.3unknown	21.72	49.363	2.2727
Uncharacterized protein OS=Brassica rapa subsp. pekinensis OX=51351 PE=3 SV=1	M4DRT8		76 kDa	2.3unknown	90.953	206.94	2.27524
Ribos_L4_asso_C domain-containing protein OS=Brassica rapa subsp. pekinensis OX=51351 PE=3 SV=1	M4ELW0		45 kDa	2.3unknown	34.616	79.74	2.30356
Peptidase A1 domain-containing protein OS=Brassica rapa subsp. pekinensis OX=51351 PE=3 SV=1	M4CS78		46 kDa	2.3unknown	19.684	45.566	2.31488
Geranylgeranyl reductase OS=Brassica rapa subsp. pekinensis OX=51351 PE=3 SV=1	M4DHD1 (+1)		52 kDa	2.3unknown	4.0725	9.4928	2.33095
Ribos_L4_asso_C domain-containing protein OS=Brassica rapa subsp. pekinensis OX=51351 PE=3 SV=1	M4CNG1 (+1)		45 kDa	2.3unknown	32.58	75.943	2.33097
Aspartate aminotransferase OS=Brassica rapa subsp. pekinensis OX=51351 PE=3 SV=1	M4D4B0		90 kDa	2.4unknown	42.762	100.62	2.35302
Peptidylprolyl isomerase OS=Brassica rapa subsp. pekinensis OX=51351 PE=4 SV=1	M4D9R4		63 kDa	2.4unknown	8.8238	20.884	2.36678
Ubiquitin-60S ribosomal protein L40 OS=Brassica rapa subsp. pekinensis OX=51351 PE=2 SV=2	P51423		15 kDa	2.4unknown	17.648	41.769	2.36678
Ribosomal protein OS=Brassica rapa subsp. pekinensis OX=51351 PE=3 SV=1	M4FH70		37 kDa	2.4unknown	13.575	32.276	2.37761
Uncharacterized protein OS=Brassica rapa subsp. pekinensis OX=51351 PE=3 SV=1	M4F3Y6		20 kDa	2.4unknown	4.7513	11.391	2.39745
Ribosomal_L7Ae domain-containing protein OS=Brassica rapa subsp. pekinensis OX=51351 PE=3 SV=1	M4CHH9 (+1)		12 kDa	2.4unknown	4.7513	11.391	2.39745
60S ribosomal protein L13 OS=Brassica rapa subsp. pekinensis OX=51351 PE=3 SV=1	M4DND0 (+2)		24 kDa	2.4unknown	9.5026	22.783	2.39755
Bet_v_1 domain-containing protein OS=Brassica rapa subsp. pekinensis OX=51351 PE=4 SV=1	M4DRY7		18 kDa	2.4unknown	19.005	45.566	2.39758
L-ascorbate peroxidase OS=Brassica rapa subsp. pekinensis OX=51351 GN=APX PE=2 SV=1	C9EH45 (+2)	APX	28 kDa	2.4unknown	57.694	138.6	2.40233
Uncharacterized protein OS=Brassica rapa subsp. pekinensis OX=51351 PE=3 SV=1	M4D677		62 kDa	2.4unknown	79.414	191.76	2.41469
PLAT domain-containing protein OS=Brassica rapa subsp. pekinensis OX=51351 PE=4 SV=1	M4D2G5		20 kDa	2.4unknown	10.181	24.681	2.42422
Uncharacterized protein OS=Brassica rapa subsp. pekinensis OX=51351 PE=3 SV=1	M4D7X0 (+3)		21 kDa	2.4unknown	15.611	37.971	2.43232
Ribosomal_S17_N domain-containing protein OS=Brassica rapa subsp. pekinensis OX=51351 PE=3 SV=1	M4EMA8		18 kDa	2.4unknown	5.43	13.29	2.44751
Uncharacterized protein OS=Brassica rapa subsp. pekinensis OX=51351 PE=3 SV=1	M4DLT0		28 kDa	2.5unknown	31.223	77.841	2.49307
Phosphoglycerate kinase OS=Brassica rapa subsp. pekinensis OX=51351 PE=3 SV=1	M4F227		42 kDa	2.5unknown	19.005	47.464	2.49745
40S ribosomal protein S25 OS=Brassica rapa subsp. pekinensis OX=51351 PE=3 SV=1	M4D5W4 (+1)		12 kDa	2.5unknown	12.896	32.276	2.50279
Uncharacterized protein OS=Brassica rapa subsp. pekinensis OX=51351 PE=3 SV=1	M4D1K0		15 kDa	2.5unknown	13.575	34.174	2.51742
Epithiospecifier protein OS=Brassica rapa subsp. pekinensis OX=51351 GN=ESP PE=2 SV=1	B6VCT5	ESP	38 kDa	2.5unknown	51.585	131	2.5395
Epithiospecifier modifier OS=Brassica rapa subsp. pekinensis OX=51351 GN=ESM PE=2 SV=1	C1KH67 (+1)	ESM	43 kDa	2.6unknown	31.223	79.74	2.55389
Uncharacterized protein OS=Brassica rapa subsp. pekinensis OX=51351 PE=4 SV=1	M4D617		27 kDa	2.6unknown	8.1451	20.884	2.564
TCTP domain-containing protein OS=Brassica rapa subsp. pekinensis OX=51351 PE=3 SV=1	M4DXE1		19 kDa	2.7unknown	14.933	39.87	2.66993
Aconitate hydratase OS=Brassica rapa subsp. pekinensis OX=51351 PE=3 SV=1	M4D585		98 kDa	2.7unknown	56.337	151.89	2.6961
40S ribosomal protein S6 OS=Brassica rapa subsp. pekinensis OX=51351 PE=3 SV=1	M4D178		28 kDa	2.7unknown	21.041	56.957	2.70695
HATPase_c domain-containing protein OS=Brassica rapa subsp. pekinensis OX=51351 PE=3 SV=1	M4EJF8		80 kDa	2.7unknown	53.622	146.19	2.72631
Uncharacterized protein OS=Brassica rapa subsp. pekinensis OX=51351 PE=4 SV=1	M4FD22		21 kDa	2.8unknown	2.0363	5.6957	2.79708
S4 RNA-binding domain-containing protein OS=Brassica rapa subsp. pekinensis OX=51351 PE=3 SV=1	M4CQ00		23 kDa	2.8unknown	8.8238	24.681	2.79709
Ribosomal_L18e/L15P domain-containing protein OS=Brassica rapa subsp. pekinensis OX=51351 PE=3 SV=1	M4DLG0		30 kDa	2.8unknown	3.3938	9.4928	2.7971
Ribosomal protein L15 OS=Brassica rapa subsp. pekinensis OX=51351 PE=3 SV=1	M4D857 (+2)		24 kDa	2.8unknown	3.3938	9.4928	2.7971
Coproporphyrinogen oxidase OS=Brassica rapa subsp. pekinensis OX=51351 PE=3 SV=1	M4EX67		44 kDa	2.8unknown	8.1451	22.783	2.79714
RING-type E3 ubiquitin transferase OS=Brassica rapa subsp. pekinensis OX=51351 PE=3 SV=1	M4CEM1		236 kDa	2.8unknown	30.544	85.436	2.79715
Nudix hydrolase domain-containing protein OS=Brassica rapa subsp. pekinensis OX=51351 PE=4 SV=1	M4CHB4		85 kDa	2.8unknown	29.186	81.638	2.79716
Peptidase_M3 domain-containing protein OS=Brassica rapa subsp. pekinensis OX=51351 PE=3 SV=1	M4E6J7		80 kDa	2.8unknown	2.715	7.5943	2.79716
DUF3700 domain-containing protein OS=Brassica rapa subsp. pekinensis OX=51351 PE=4 SV=1	M4EFE4		27 kDa	2.8unknown	2.715	7.5943	2.79716
Ribosomal_L18e/L15P domain-containing protein OS=Brassica rapa subsp. pekinensis OX=51351 PE=3 SV=1	M4CUN4		16 kDa	2.8unknown	6.7875	18.986	2.7972
14_3_3 domain-containing protein OS=Brassica rapa subsp. pekinensis OX=51351 PE=3 SV=1	M4E6I0		28 kDa	2.8unknown	12.896	36.073	2.79722
6,7-dimethyl-8-ribityllumazine synthase OS=Brassica rapa subsp. pekinensis OX=51351 PE=3 SV=1	M4C811 (+1)		84 kDa	2.8unknown	5.43	15.189	2.79724
Uncharacterized protein OS=Brassica rapa subsp. pekinensis OX=51351 PE=3 SV=1	M4DCZ8 (+1)		47 kDa	2.9unknown	14.933	43.667	2.92419
Hydroxymethylbilane synthase OS=Brassica rapa subsp. pekinensis OX=51351 PE=3 SV=1	M4CYN7		41 kDa	3.0unknown	23.756	72.146	3.03696
Aconitate hydratase OS=Brassica rapa subsp. pekinensis OX=51351 PE=3 SV=1	M4DTK2		108 kDa	3.0unknown	39.368	119.61	3.03825
Lipase_GDSL domain-containing protein OS=Brassica rapa subsp. pekinensis OX=51351 PE=3 SV=1	M4FA43		43 kDa	3.1unknown	19.684	60.754	3.08647
Uncharacterized protein OS=Brassica rapa subsp. pekinensis OX=51351 PE=4 SV=1	M4DVC6		31 kDa	3.2unknown	103.17	326.55	3.16516
Transaldolase OS=Brassica rapa subsp. pekinensis OX=51351 PE=3 SV=1	M4DTA5		44 kDa	3.2unknown	9.5026	30.377	3.1967
Uncharacterized protein OS=Brassica rapa subsp. pekinensis OX=51351 PE=3 SV=1	M4CE54 (+1)		39 kDa	3.4unknown	3.3938	11.391	3.35641
Uncharacterized protein OS=Brassica rapa subsp. pekinensis OX=51351 PE=4 SV=1	M4CBZ4 (+5)		23 kDa	3.4unknown	3.3938	11.391	3.35641
Ferredoxin--NADP reductase, chloroplastic OS=Brassica rapa subsp. pekinensis OX=51351 PE=3 SV=1	M4ELA6		42 kDa	3.4unknown	6.7875	22.783	3.35661
Nucleoside diphosphate kinase OS=Brassica rapa subsp. pekinensis OX=51351 PE=3 SV=1	M4FC05		26 kDa	3.4unknown	6.7875	22.783	3.35661
Uncharacterized protein OS=Brassica rapa subsp. pekinensis OX=51351 PE=3 SV=1	M4D611		65 kDa	3.4unknown	48.192	163.28	3.38811
Uncharacterized protein OS=Brassica rapa subsp. pekinensis OX=51351 PE=3 SV=1	M4DL77		37 kDa	3.4unknown	12.218	41.769	3.41864
14_3_3 domain-containing protein OS=Brassica rapa subsp. pekinensis OX=51351 PE=3 SV=1	M4F1T0		29 kDa	3.4unknown	18.326	62.653	3.4188
Ribosomal_S10 domain-containing protein OS=Brassica rapa subsp. pekinensis OX=51351 PE=3 SV=1	M4EHJ8		14 kDa	3.5unknown	10.86	37.971	3.49641
Uncharacterized protein OS=Brassica rapa subsp. pekinensis OX=51351 PE=3 SV=1	M4CDP5		27 kDa	3.5unknown	10.86	37.971	3.49641
Uncharacterized protein OS=Brassica rapa subsp. pekinensis OX=51351 PE=4 SV=1	M4EMR3		34 kDa	3.5unknown	2.715	9.4928	3.49643
SERPIN domain-containing protein OS=Brassica rapa subsp. pekinensis OX=51351 PE=3 SV=1	M4DGI2		42 kDa	3.5unknown	2.715	9.4928	3.49643
Phosphoenolpyruvate carboxylase OS=Brassica rapa subsp. pekinensis OX=51351 PE=3 SV=1	M4EQ74		110 kDa	3.5unknown	2.715	9.4928	3.49643
Proteasome subunit beta OS=Brassica rapa subsp. pekinensis OX=51351 PE=3 SV=1	M4EGM0 (+1)		30 kDa	3.5unknown	2.715	9.4928	3.49643
Uncharacterized protein OS=Brassica rapa subsp. pekinensis OX=51351 PE=3 SV=1	M4FGB7		17 kDa	3.5unknown	8.1451	28.479	3.49646
Uncharacterized protein OS=Brassica rapa subsp. pekinensis OX=51351 PE=4 SV=1	M4FIJ8		16 kDa	3.5unknown	5.43	18.986	3.4965
Polygalacturonase inhibitory protein OS=Brassica rapa subsp. oleifera OX=145471 GN=MF19 PE=2 SV=1	D0EWF2 (+1)	MF19	36 kDa	3.6unknown	14.933	53.16	3.5599
Transketolase OS=Brassica rapa subsp. pekinensis OX=51351 PE=3 SV=1	M4CTL1		79 kDa	3.6unknown	45.477	163.28	3.59039
Glutamine synthetase OS=Brassica rapa subsp. pekinensis OX=51351 PE=3 SV=1	M4E0F0		39 kDa	3.6unknown	9.5026	34.174	3.59628
11S globulin OS=Brassica rapa subsp. pekinensis OX=51351 PE=3 SV=1	M4DFK2		51 kDa	3.6unknown	60.409	218.34	3.61436
Uncharacterized protein OS=Brassica rapa subsp. pekinensis OX=51351 PE=3 SV=1	M4CX79		41 kDa	3.6unknown	11.539	41.769	3.61981
Delta-aminolevulinic acid dehydratase OS=Brassica rapa subsp. pekinensis OX=51351 PE=3 SV=1	M4DIE3		46 kDa	3.6unknown	6.7875	24.681	3.63624
Uncharacterized protein OS=Brassica rapa subsp. pekinensis OX=51351 PE=3 SV=1	M4FGG9		105 kDa	3.7unknown	10.86	39.87	3.67127
Uncharacterized protein OS=Brassica rapa subsp. pekinensis OX=51351 PE=3 SV=1	M4EPY7		74 kDa	3.7unknown	46.834	172.77	3.68899
Uncharacterized protein OS=Brassica rapa subsp. pekinensis OX=51351 PE=3 SV=1	M4CVX6 (+1)		27 kDa	3.7unknown	2.0363	7.5943	3.72946
6-phosphogluconate dehydrogenase, decarboxylating OS=Brassica rapa subsp. pekinensis OX=51351 PE=3 SV=1	M4FDK1		54 kDa	3.7unknown	2.0363	7.5943	3.72946
Phosphoglycerate mutase (2,3-diphosphoglycerate-independent) OS=Brassica rapa subsp. pekinensis OX=51351 PE=3 SV=1	M4ELN2		61 kDa	3.7unknown	20.363	75.943	3.72946
Ribosomal_L14e domain-containing protein OS=Brassica rapa subsp. pekinensis OX=51351 PE=3 SV=1	M4D1R2		16 kDa	3.7unknown	8.1451	30.377	3.72948
Lactoylglutathione lyase OS=Brassica rapa subsp. pekinensis OX=51351 PE=3 SV=1	M4DJY3		32 kDa	3.8unknown	17.648	66.45	3.7653
Nucleoside diphosphate kinase OS=Brassica rapa subsp. pekinensis OX=51351 PE=3 SV=1	M4EPX3		16 kDa	3.8unknown	18.326	70.247	3.83319
Uncharacterized protein OS=Brassica rapa subsp. pekinensis OX=51351 PE=4 SV=1	M4C8E6		26 kDa	3.9unknown	14.254	55.058	3.86264
14_3_3 domain-containing protein OS=Brassica rapa subsp. pekinensis OX=51351 PE=3 SV=1	M4ERF9		29 kDa	3.9unknown	8.8238	34.174	3.87293
PLAT domain-containing protein OS=Brassica rapa subsp. pekinensis OX=51351 PE=4 SV=1	M4FBS5		20 kDa	3.9unknown	11.539	45.566	3.94887
Uncharacterized protein OS=Brassica rapa subsp. pekinensis OX=51351 PE=4 SV=1	M4F0I5		82 kDa	4.0unknown	17.648	70.247	3.98045
Uncharacterized protein OS=Brassica rapa subsp. pekinensis OX=51351 PE=3 SV=1	M4CFK1 (+5)		13 kDa	4.0unknown	4.7513	18.986	3.99596
14_3_3 domain-containing protein OS=Brassica rapa subsp. pekinensis OX=51351 PE=3 SV=1	M4CVV8		28 kDa	4.0unknown	15.611	62.653	4.01339
Lipoxygenase OS=Brassica rapa subsp. pekinensis OX=51351 PE=3 SV=1	M4CIM5		99 kDa	4.0unknown	10.86	43.667	4.0209
Uncharacterized protein OS=Brassica rapa subsp. pekinensis OX=51351 PE=4 SV=1	M4CAR8 (+2)		90 kDa	4.0unknown	16.969	68.348	4.02782
40S ribosomal protein S12 OS=Brassica rapa subsp. pekinensis OX=51351 PE=3 SV=1	M4EBD3 (+1)		13 kDa	4.1unknown	7.4663	30.377	4.06855
Aspartate aminotransferase OS=Brassica rapa subsp. pekinensis OX=51351 PE=3 SV=1	M4CPG5		49 kDa	4.1unknown	7.4663	30.377	4.06855
Uncharacterized protein OS=Brassica rapa subsp. pekinensis OX=51351 PE=4 SV=1	M4CHG2		23 kDa	4.1unknown	8.8238	36.073	4.08815
14_3_3 domain-containing protein OS=Brassica rapa subsp. pekinensis OX=51351 PE=3 SV=1	M4EHZ4		29 kDa	4.2unknown	8.1451	34.174	4.19565
Uncharacterized protein OS=Brassica rapa subsp. pekinensis OX=51351 PE=4 SV=1	M4EAZ9		36 kDa	4.2unknown	8.1451	34.174	4.19565
Uncharacterized protein OS=Brassica rapa subsp. pekinensis OX=51351 PE=3 SV=1	M4EZX0		11 kDa	4.2unknown	1.3575	5.6957	4.19573
[Acyl-carrier-protein] S-malonyltransferase OS=Brassica rapa subsp. pekinensis OX=51351 PE=4 SV=1	M4DP88 (+1)		41 kDa	4.2unknown	1.3575	5.6957	4.19573
Methylenetetrahydrofolate reductase OS=Brassica rapa subsp. pekinensis OX=51351 PE=3 SV=1	M4CGR4		66 kDa	4.2unknown	5.43	22.783	4.19576
Eukaryotic translation initiation factor 5A OS=Brassica rapa subsp. pekinensis OX=51351 PE=3 SV=1	M4DIF5		17 kDa	4.4unknown	12.218	53.16	4.35096
ANK_REP_REGION domain-containing protein OS=Brassica rapa subsp. pekinensis OX=51351 PE=4 SV=1	M4D559		37 kDa	4.4unknown	4.7513	20.884	4.39543
11S globulin OS=Brassica rapa subsp. pekinensis OX=51351 PE=3 SV=1	M4D3I2		56 kDa	4.5unknown	91.632	408.19	4.45467
40S ribosomal protein S27 OS=Brassica rapa subsp. pekinensis OX=51351 PE=3 SV=1	M4DW28 (+2)		10 kDa	4.5unknown	3.3938	15.189	4.47551
Uncharacterized protein OS=Brassica rapa subsp. pekinensis OX=51351 PE=3 SV=1	M4DU07 (+3)		19 kDa	4.5unknown	3.3938	15.189	4.47551
KOW domain-containing protein OS=Brassica rapa subsp. pekinensis OX=51351 PE=3 SV=1	M4D8V6 (+1)		17 kDa	4.5unknown	3.3938	15.189	4.47551
S-adenosylmethionine synthase OS=Brassica rapa subsp. pekinensis OX=51351 GN=SAMS PE=2 SV=1	Q5DNB1	SAMS	43 kDa	4.6unknown	9.5026	43.667	4.59527
14_3_3 domain-containing protein OS=Brassica rapa subsp. pekinensis OX=51351 PE=3 SV=1	M4EIH1		31 kDa	4.6unknown	9.5026	43.667	4.59527
Fe2OG dioxygenase domain-containing protein OS=Brassica rapa subsp. pekinensis OX=51351 PE=3 SV=1	M4EE38		36 kDa	4.7unknown	2.0363	9.4928	4.66179
Elongation factor 1-alpha OS=Brassica rapa subsp. chinensis OX=93385 GN=EF1alpha PE=2 SV=1	A0A1B1LN72 (+4)	EF1alpha	50 kDa	4.7unknown	38.689	180.36	4.66179
Uncharacterized protein OS=Brassica rapa subsp. pekinensis OX=51351 PE=4 SV=1	M4DL20		31 kDa	4.7unknown	6.1088	28.479	4.66196
V-type proton ATPase subunit C OS=Brassica rapa subsp. pekinensis OX=51351 PE=3 SV=1	M4EDU1		65 kDa	4.7unknown	4.0725	18.986	4.662
Nucleoside diphosphate kinase OS=Brassica rapa subsp. pekinensis OX=51351 PE=3 SV=1	M4EFL7		16 kDa	4.7unknown	10.86	51.261	4.72017
11S globulin OS=Brassica rapa subsp. pekinensis OX=51351 PE=3 SV=1	M4D1L3		55 kDa	4.7unknown	63.124	298.08	4.72213
11S globulin OS=Brassica rapa subsp. pekinensis OX=51351 PE=3 SV=1	M4EY31		53 kDa	4.8unknown	58.373	280.99	4.8137
Uncharacterized protein OS=Brassica rapa subsp. pekinensis OX=51351 PE=3 SV=1	M4ENN2		109 kDa	5.1unknown	4.0725	20.884	5.12805
Ribosomal_L23eN domain-containing protein OS=Brassica rapa subsp. pekinensis OX=51351 PE=3 SV=1	M4C7F7 (+2)		17 kDa	5.2unknown	5.43	28.479	5.24475
Phosphoglycerate mutase (2,3-diphosphoglycerate-independent) OS=Brassica rapa subsp. pekinensis OX=51351 PE=3 SV=1	M4EPS8		61 kDa	5.4unknown	10.86	58.856	5.41952
DLH domain-containing protein OS=Brassica rapa subsp. pekinensis OX=51351 PE=4 SV=1	M4DZ48		26 kDa	5.6unknown	2.0363	11.391	5.59397
Glutathione transferase OS=Brassica rapa subsp. pekinensis OX=51351 PE=2 SV=1	Q5DNA8		24 kDa	5.6unknown	3.3938	18.986	5.59432
Uncharacterized protein OS=Brassica rapa subsp. pekinensis OX=51351 PE=4 SV=1	M4CRR5		27 kDa	5.6unknown	1.3575	7.5943	5.59433
L-ascorbate peroxidase OS=Brassica rapa subsp. pekinensis OX=51351 PE=3 SV=1	M4D993		32 kDa	5.6unknown	1.3575	7.5943	5.59433
HATPase_c domain-containing protein OS=Brassica rapa subsp. pekinensis OX=51351 PE=3 SV=1	M4E8N6		89 kDa	5.8unknown	8.1451	47.464	5.82731
Uncharacterized protein OS=Brassica rapa subsp. pekinensis OX=51351 PE=3 SV=1	M4F4B3		61 kDa	5.8unknown	7.4663	43.667	5.84855
Uncharacterized protein OS=Brassica rapa subsp. pekinensis OX=51351 PE=3 SV=1	M4E3F1		23 kDa	6.3unknown	2.715	17.087	6.29355
Glyoxalase I OS=Brassica rapa subsp. pekinensis OX=51351 PE=3 SV=1	M4CJ30		38 kDa	6.6unknown	5.43	36.073	6.64328
Uncharacterized protein OS=Brassica rapa subsp. pekinensis OX=51351 PE=3 SV=1	M4DQC2		107 kDa	7.0unknown	2.715	18.986	6.993
Actin 7 OS=Brassica rapa subsp. chinensis OX=93385 GN=ACT7 PE=2 SV=1	A0A1B1LN73 (+3)	ACT7	42 kDa	7.2unknown	9.5026	68.348	7.19256
S-adenosylmethionine synthase OS=Brassica rapa subsp. pekinensis OX=51351 PE=3 SV=1	M4DL38		43 kDa	7.4unknown	7.4663	55.058	7.3742
Glutamate-1-semialdehyde 2,1-aminomutase OS=Brassica rapa subsp. pekinensis OX=51351 PE=3 SV=1	M4F436 (+1)		50 kDa	7.4unknown	7.4663	55.058	7.3742
Uncharacterized protein OS=Brassica rapa subsp. pekinensis OX=51351 PE=3 SV=1	M4DEV1		65 kDa	8.4unknown	2.715	22.783	8.39153
60S ribosomal protein L18a OS=Brassica rapa subsp. pekinensis OX=51351 PE=3 SV=1	M4CMI3 (+1)		21 kDa	9.0unknown	3.3938	30.377	8.95073
S-(hydroxymethyl)glutathione dehydrogenase OS=Brassica rapa subsp. pekinensis OX=51351 PE=3 SV=1	M4EY16		41 kDa	9.0unknown	3.3938	30.377	8.95073
Phosphoglucomutase (alpha-D-glucose-1,6-bisphosphate-dependent) OS=Brassica rapa subsp. pekinensis OX=51351 PE=3 SV=1	M4DIN0 (+1)		63 kDa	11unknown	2.0363	22.783	11.1884
Uncharacterized protein OS=Brassica rapa subsp. pekinensis OX=51351 PE=3 SV=1	M4FDA1		20 kDa	13unknown	4.0725	53.16	13.0534
SOR_SNZ domain-containing protein OS=Brassica rapa subsp. pekinensis OX=51351 PE=3 SV=1	M4CN99 (+1)		33 kDa	13unknown	3.3938	45.566	13.4262
11S globulin OS=Brassica rapa subsp. pekinensis OX=51351 PE=3 SV=1	M4F4L1		54 kDa	INFunknown	0	191.76	INF
Uncharacterized protein OS=Brassica rapa subsp. pekinensis OX=51351 PE=3 SV=1	M4F8Z7		39 kDa	INFunknown	0	70.247	INF
S-adenosylmethionine synthase OS=Brassica rapa subsp. pekinensis OX=51351 PE=3 SV=1	M4CBT1 (+1)		43 kDa	INFunknown	0	49.363	INF
EF1_GNE domain-containing protein OS=Brassica rapa subsp. pekinensis OX=51351 PE=3 SV=1	M4CQL8		28 kDa	INFunknown	0	58.856	INF
Glutathione peroxidase OS=Brassica rapa subsp. pekinensis OX=51351 PE=3 SV=1	M4EWF6		25 kDa	INFunknown	0	34.174	INF
Glutamine synthetase OS=Brassica rapa subsp. pekinensis OX=51351 PE=3 SV=1	M4DXN0		38 kDa	INFunknown	0	18.986	INF
Oleosin OS=Brassica rapa subsp. pekinensis OX=51351 PE=3 SV=1	M4E9X1		23 kDa	INFunknown	0	28.479	INF
Lipoxygenase OS=Brassica rapa subsp. pekinensis OX=51351 PE=3 SV=1	M4CH43		103 kDa	INFunknown	0	32.276	INF
Ribosomal protein OS=Brassica rapa subsp. pekinensis OX=51351 PE=3 SV=1	M4DQ40		25 kDa	INFunknown	0	17.087	INF
HATPase_c domain-containing protein OS=Brassica rapa subsp. pekinensis OX=51351 PE=3 SV=1	M4DBB4		94 kDa	INFunknown	0	20.884	INF
Lipoxygenase OS=Brassica rapa subsp. pekinensis OX=51351 PE=3 SV=1	M4CIM4		120 kDa	INFunknown	0	26.58	INF
Epimerase domain-containing protein OS=Brassica rapa subsp. pekinensis OX=51351 PE=4 SV=1	M4EQP4		44 kDa	INFunknown	0	17.087	INF
Inorganic diphosphatase OS=Brassica rapa subsp. pekinensis OX=51351 PE=3 SV=1	M4CYU9		33 kDa	INFunknown	0	11.391	INF
Glutamate dehydrogenase OS=Brassica rapa subsp. pekinensis OX=51351 PE=3 SV=1	M4CYG6 (+1)		45 kDa	INFunknown	0	11.391	INF
Phosphoserine aminotransferase OS=Brassica rapa subsp. pekinensis OX=51351 PE=3 SV=1	M4F853		37 kDa	INFunknown	0	20.884	INF
Elongation factor G, chloroplastic OS=Brassica rapa subsp. pekinensis OX=51351 PE=3 SV=1	M4EE11		85 kDa	INFunknown	0	15.189	INF
Ferritin OS=Brassica rapa subsp. pekinensis OX=51351 GN=Fer1 PE=2 SV=1	K7PPG2 (+1)	Fer1	28 kDa	INFunknown	0	15.189	INF
Isocitrate dehydrogenase [NAD] subunit, mitochondrial OS=Brassica rapa subsp. pekinensis OX=51351 PE=3 SV=1	M4CNE8 (+2)		40 kDa	INFunknown	0	13.29	INF
Oleosin OS=Brassica rapa subsp. pekinensis OX=51351 PE=3 SV=1	M4C9X3		21 kDa	INFunknown	0	15.189	INF
Pyruvate dehydrogenase E1 component subunit beta OS=Brassica rapa subsp. pekinensis OX=51351 PE=4 SV=1	M4D2U3 (+1)		44 kDa	INFunknown	0	15.189	INF
Superoxide dismutase [Cu-Zn] OS=Brassica rapa subsp. pekinensis OX=51351 PE=3 SV=1	M4ES64 (+1)		15 kDa	INFunknown	0	15.189	INF
Proteasome subunit alpha type OS=Brassica rapa subsp. pekinensis OX=51351 PE=3 SV=1	M4EQ50 (+1)		26 kDa	INFunknown	0	9.4928	INF
60S ribosomal protein L27 OS=Brassica rapa subsp. pekinensis OX=51351 PE=3 SV=1	M4CCC7 (+3)		16 kDa	INFunknown	0	9.4928	INF
DHQ_synthase domain-containing protein OS=Brassica rapa subsp. pekinensis OX=51351 PE=3 SV=1	M4F7X4		47 kDa	INFunknown	0	7.5943	INF
N-acyl-L-amino-acid amidohydrolase OS=Brassica rapa subsp. pekinensis OX=51351 PE=3 SV=1	M4D5Z4		48 kDa	INFunknown	0	5.6957	INF
Bet_v_1 domain-containing protein OS=Brassica rapa subsp. pekinensis OX=51351 PE=4 SV=1	M4D7D7		13 kDa	INFunknown	0	9.4928	INF
ATP:AMP phosphotransferase OS=Brassica rapa subsp. pekinensis OX=51351 PE=3 SV=1	M4FC12		26 kDa	INFunknown	0	7.5943	INF
NADH-cytochrome b5 reductase OS=Brassica rapa subsp. pekinensis OX=51351 PE=3 SV=1	M4CQP7		36 kDa	INFunknown	0	9.4928	INF
Uncharacterized protein OS=Brassica rapa subsp. pekinensis OX=51351 PE=3 SV=1	M4D5B2		60 kDa	INFunknown	0	3.7971	INF
D-3-phosphoglycerate dehydrogenase OS=Brassica rapa subsp. pekinensis OX=51351 PE=3 SV=1	M4D4U9 (+1)		65 kDa	INFunknown	0	11.391	INF
Sulfotransferase OS=Brassica rapa subsp. pekinensis OX=51351 PE=2 SV=1	B5KJ68 (+1)		39 kDa	INFunknown	0	11.391	INF
Oleosin OS=Brassica rapa subsp. pekinensis OX=51351 PE=3 SV=1	M4D1X4		20 kDa	INFunknown	0	9.4928	INF
Ribosomal_L28e domain-containing protein OS=Brassica rapa subsp. pekinensis OX=51351 PE=3 SV=1	M4FD44		16 kDa	INFunknown	0	13.29	INF
Calmodulin OS=Brassica rapa subsp. pekinensis OX=51351 PE=3 SV=1	M4CGB8 (+5)		17 kDa	INFunknown	0	7.5943	INF
ThiJ-like protein OS=Brassica rapa subsp. pekinensis OX=51351 GN=TJLP1 PE=2 SV=1	Q7XBC0	TJLP1	42 kDa	INFunknown	0	3.7971	INF
Uncharacterized protein OS=Brassica rapa subsp. pekinensis OX=51351 PE=3 SV=1	M4E415		108 kDa	INFunknown	0	5.6957	INF
Eukaryotic translation initiation factor 3 subunit I OS=Brassica rapa subsp. pekinensis OX=51351 PE=3 SV=1	M4EW29		71 kDa	INFunknown	0	11.391	INF
Proteasome subunit alpha type OS=Brassica rapa subsp. pekinensis OX=51351 PE=3 SV=1	M4EZS3		27 kDa	INFunknown	0	9.4928	INF
Uncharacterized protein OS=Brassica rapa subsp. pekinensis OX=51351 PE=4 SV=1	M4DJE6 (+3)		24 kDa	INFunknown	0	3.7971	INF
CN hydrolase domain-containing protein OS=Brassica rapa subsp. pekinensis OX=51351 PE=4 SV=1	M4CPJ9		40 kDa	INFunknown	0	9.4928	INF
GrpE protein homolog OS=Brassica rapa subsp. pekinensis OX=51351 PE=3 SV=1	M4E4D1		34 kDa	INFunknown	0	5.6957	INF
3'(2'),5'-bisphosphate nucleotidase OS=Brassica rapa subsp. pekinensis OX=51351 PE=3 SV=1	M4E651		38 kDa	INFunknown	0	9.4928	INF
Uncharacterized protein OS=Brassica rapa subsp. pekinensis OX=51351 PE=4 SV=1	M4CKQ7		25 kDa	INFunknown	0	7.5943	INF
Succinate dehydrogenase [ubiquinone] flavoprotein subunit, mitochondrial OS=Brassica rapa subsp. pekinensis OX=51351 PE=3 SV=1	M4D6J1		69 kDa	INFunknown	0	7.5943	INF
Superoxide dismutase [Cu-Zn] OS=Brassica rapa subsp. pekinensis OX=51351 PE=3 SV=1	M4F001		21 kDa	INFunknown	0	3.7971	INF
RmlD_sub_bind domain-containing protein OS=Brassica rapa subsp. pekinensis OX=51351 PE=4 SV=1	M4EDZ5		33 kDa	INFunknown	0	7.5943	INF
S-formylglutathione hydrolase OS=Brassica rapa subsp. pekinensis OX=51351 PE=3 SV=1	M4C7Q2 (+1)		32 kDa	INFunknown	0	9.4928	INF
PCI domain-containing protein OS=Brassica rapa subsp. pekinensis OX=51351 PE=3 SV=1	M4DWT4		44 kDa	INFunknown	0	9.4928	INF
Diaminopimelate epimerase OS=Brassica rapa subsp. pekinensis OX=51351 PE=3 SV=1	M4CG15		40 kDa	INFunknown	0	7.5943	INF
Proteasome subunit alpha type OS=Brassica rapa subsp. pekinensis OX=51351 PE=3 SV=1	M4DF98		27 kDa	INFunknown	0	5.6957	INF
Sucrose synthase OS=Brassica rapa subsp. pekinensis OX=51351 PE=3 SV=1	M4CDQ1 (+1)		90 kDa	INFunknown	0	5.6957	INF
Aconitase_C domain-containing protein OS=Brassica rapa subsp. pekinensis OX=51351 PE=4 SV=1	M4CKK8		27 kDa	INFunknown	0	5.6957	INF
Proteasome subunit beta OS=Brassica rapa subsp. pekinensis OX=51351 PE=3 SV=1	M4DPB8 (+2)		22 kDa	INFunknown	0	5.6957	INF
Uncharacterized protein OS=Brassica rapa subsp. pekinensis OX=51351 PE=3 SV=1	M4CPR1 (+1)		27 kDa	INFunknown	0	7.5943	INF
RRM domain-containing protein OS=Brassica rapa subsp. pekinensis OX=51351 PE=4 SV=1	M4DBY5 (+1)		15 kDa	INFunknown	0	7.5943	INF
Uncharacterized protein OS=Brassica rapa subsp. pekinensis OX=51351 PE=3 SV=1	M4DJX7		54 kDa	INFunknown	0	7.5943	INF
Cytochrome c domain-containing protein OS=Brassica rapa subsp. pekinensis OX=51351 PE=3 SV=1	M4C921 (+2)		12 kDa	INFunknown	0	5.6957	INF
Phospho-2-dehydro-3-deoxyheptonate aldolase OS=Brassica rapa subsp. pekinensis OX=51351 PE=3 SV=1	M4D4P5 (+2)		50 kDa	INFunknown	0	5.6957	INF
WD_REPEATS_REGION domain-containing protein OS=Brassica rapa subsp. pekinensis OX=51351 PE=3 SV=1	M4CH42 (+2)		120 kDa	INFunknown	0	3.7971	INF
NADH dehydrogenase subunit 7 OS=Brassica rapa subsp. nipposinica OX=333344 GN=nad7 PE=3 SV=1	A0A224ALJ8	nad7	45 kDa	INFunknown	0	3.7971	INF
Guanosine nucleotide diphosphate dissociation inhibitor OS=Brassica rapa subsp. pekinensis OX=51351 PE=3 SV=1	M4CGR2 (+1)		50 kDa	INFunknown	0	3.7971	INF
Uncharacterized protein OS=Brassica rapa subsp. pekinensis OX=51351 PE=4 SV=1	M4C7W0		22 kDa	INFunknown	0	5.6957	INF
Uncharacterized protein OS=Brassica rapa subsp. pekinensis OX=51351 PE=3 SV=1	M4CDV4 (+2)		46 kDa	INFunknown	0	5.6957	INF
3-hydroxyacyl-CoA dehydrogenase OS=Brassica rapa subsp. pekinensis OX=51351 PE=3 SV=1	M4D1J7 (+1)		79 kDa	INFunknown	0	5.6957	INF
Uncharacterized protein OS=Brassica rapa subsp. pekinensis OX=51351 PE=3 SV=1	M4D4S2 (+2)		6 kDa	INFunknown	0	5.6957	INF
Pyruvate dehydrogenase E1 component subunit alpha OS=Brassica rapa subsp. pekinensis OX=51351 PE=4 SV=1	M4EUY6		47 kDa	INFunknown	0	3.7971	INF
Ferritin OS=Brassica rapa subsp. pekinensis OX=51351 PE=3 SV=1	M4CSM3		28 kDa	INFunknown	0	3.7971	INF
Peptidylprolyl isomerase OS=Brassica rapa subsp. pekinensis OX=51351 PE=4 SV=1	M4E683		12 kDa	INFunknown	0	3.7971	INF
Uncharacterized protein OS=Brassica rapa subsp. pekinensis OX=51351 PE=3 SV=1	M4E9J8		126 kDa	INFunknown	0	3.7971	INF
Ribosomal protein L19 OS=Brassica rapa subsp. pekinensis OX=51351 PE=3 SV=1	M4ENY9		25 kDa	INFunknown	0	3.7971	INF
Ubiquitin carboxyl-terminal hydrolase OS=Brassica rapa subsp. pekinensis OX=51351 PE=3 SV=1	M4DCT1 (+1)		54 kDa	INFunknown	0	3.7971	INF
Uncharacterized protein OS=Brassica rapa subsp. pekinensis OX=51351 PE=4 SV=1	M4F663		39 kDa	INFunknown	0	3.7971	INF
MOSC domain-containing protein OS=Brassica rapa subsp. pekinensis OX=51351 PE=4 SV=1	M4E8K5 (+1)		35 kDa	INFunknown	0	3.7971	INF

## Sheet: Cutoff 2 fold 
Table S2
					Quantitative Value (Normalized Total Spectra)	Quantitative Value (Normalized Total Spectra)
					Erythromycin
Identified Proteins	Accession Number	Alternate ID	Molecular Weight	Taxonomy	0 ppm	5 ppm	fold change
Ribulose bisphosphate carboxylase large chain (Fragment) OS=Symplocarpus foetidus OX=28477 GN=rbcL PE=3 SV=1	A0A1C9HFN2	rbcL	48 kDa	0.0unknown	1200	0	INF
Ribulose bisphosphate carboxylase small chain OS=Brassica rapa subsp. pekinensis OX=51351 PE=3 SV=1	M4EHZ1		20 kDa	0.0unknown	456.8	0	INF
Fructose-bisphosphate aldolase OS=Brassica rapa subsp. pekinensis OX=51351 PE=3 SV=1	M4D2L4		42 kDa	0.0unknown	289.83	0	INF
Ribulose bisphosphate carboxylase small chain OS=Brassica rapa subsp. pekinensis OX=51351 PE=3 SV=1	M4EYY5 (+1)		20 kDa	0.0unknown	204.98	0	INF
Glyceraldehyde-3-phosphate dehydrogenase OS=Brassica rapa subsp. pekinensis OX=51351 PE=3 SV=1	M4FGI5		37 kDa	0.0unknown	309.51	0	INF
Uncharacterized protein OS=Brassica rapa subsp. pekinensis OX=51351 PE=3 SV=1	M4CZD6		66 kDa	0.0unknown	150.68	0	INF
Gp_dh_N domain-containing protein OS=Brassica rapa subsp. pekinensis OX=51351 PE=3 SV=1	M4E8W3		41 kDa	0.0unknown	175.12	0	INF
Sinigrinase OS=Brassica rapa subsp. pekinensis OX=51351 PE=3 SV=1	M4FFF1		63 kDa	0.0unknown	96.383	0	INF
Glutamine synthetase OS=Brassica rapa subsp. pekinensis OX=51351 PE=3 SV=1	M4F379		47 kDa	0.0unknown	110.64	0	INF
(S)-2-hydroxy-acid oxidase OS=Brassica rapa subsp. pekinensis OX=51351 PE=3 SV=1	M4CBH1		40 kDa	0.0unknown	98.419	0	INF
Sinigrinase OS=Brassica rapa subsp. pekinensis OX=51351 PE=3 SV=1	M4CIH8		61 kDa	0.0unknown	60.409	0	INF
Fructose-bisphosphate aldolase OS=Brassica rapa subsp. pekinensis OX=51351 PE=3 SV=1	M4EIC8		38 kDa	0.0unknown	103.85	0	INF
Phosphopyruvate hydratase OS=Brassica rapa subsp. pekinensis OX=51351 PE=3 SV=1	M4CM24		46 kDa	0.0unknown	93.668	0	INF
Fructose-bisphosphate aldolase OS=Brassica rapa subsp. pekinensis OX=51351 PE=3 SV=1	M4DSZ6		39 kDa	0.0unknown	103.85	0	INF
Phosphopyruvate hydratase OS=Brassica rapa subsp. pekinensis OX=51351 PE=3 SV=1	M4DL50		51 kDa	0.0unknown	118.1	0	INF
V-ATPase 69 kDa subunit OS=Brassica rapa subsp. pekinensis OX=51351 PE=3 SV=1	M4F1X7		69 kDa	0.0unknown	56.337	0	INF
Annexin OS=Brassica rapa subsp. pekinensis OX=51351 PE=3 SV=1	M4F6Q4		36 kDa	0.0unknown	69.912	0	INF
Serine hydroxymethyltransferase OS=Brassica rapa subsp. pekinensis OX=51351 PE=3 SV=1	M4D2C2		57 kDa	0.0unknown	73.305	0	INF
PsbP domain-containing protein OS=Brassica rapa subsp. pekinensis OX=51351 PE=4 SV=1	M4EPE0		28 kDa	0.0unknown	81.451	0	INF
PsbP domain-containing protein OS=Brassica rapa subsp. pekinensis OX=51351 PE=4 SV=1	M4DG97		28 kDa	0.0unknown	62.445	0	INF
Sinigrinase OS=Brassica rapa subsp. pekinensis OX=51351 PE=3 SV=1	M4FF33		62 kDa	0.0unknown	69.233	0	INF
Malate dehydrogenase OS=Brassica rapa subsp. pekinensis OX=51351 PE=3 SV=1	M4FAJ8		33 kDa	0.0unknown	64.482	0	INF
Alanine--glyoxylate aminotransferase OS=Brassica rapa subsp. pekinensis OX=51351 PE=3 SV=1	M4D9I8 (+1)		44 kDa	0.0unknown	61.767	0	INF
UTP--glucose-1-phosphate uridylyltransferase OS=Brassica rapa subsp. pekinensis OX=51351 PE=3 SV=1	M4CQA6		52 kDa	0.0unknown	54.3	0	INF
14_3_3 domain-containing protein OS=Brassica rapa subsp. pekinensis OX=51351 PE=3 SV=1	M4CHG6		29 kDa	0.0unknown	16.29	0	INF
14_3_3 domain-containing protein OS=Brassica rapa subsp. pekinensis OX=51351 PE=3 SV=1	M4EH03		30 kDa	0.0unknown	12.218	0	INF
Thioredoxin domain-containing protein OS=Brassica rapa subsp. pekinensis OX=51351 PE=4 SV=1	M4CB36		34 kDa	0.0unknown	38.689	0	INF
Sinigrinase OS=Brassica rapa subsp. pekinensis OX=51351 PE=3 SV=1	M4CAU1		60 kDa	0.0unknown	35.295	0	INF
Photosystem II CP47 reaction center protein OS=Brassica rapa subsp. pekinensis OX=51351 GN=psbB PE=3 SV=1	A0A249RRH7	psbB	56 kDa	0.0unknown	33.938	0	INF
Ketol-acid reductoisomerase OS=Brassica rapa subsp. pekinensis OX=51351 PE=3 SV=1	M4CGL2		64 kDa	0.0unknown	18.326	0	INF
Tubulin beta chain OS=Brassica rapa subsp. pekinensis OX=51351 PE=3 SV=1	M4DNU6 (+2)		51 kDa	0.0unknown	29.865	0	INF
Peptidyl-prolyl cis-trans isomerase OS=Brassica rapa subsp. pekinensis OX=51351 PE=3 SV=1	M4D511		18 kDa	0.0unknown	13.575	0	INF
Uncharacterized protein OS=Brassica rapa subsp. pekinensis OX=51351 PE=4 SV=1	M4D1Y3		32 kDa	0.0unknown	9.5026	0	INF
Tubulin alpha chain OS=Brassica rapa subsp. chinensis OX=93385 GN=TUA5 PE=2 SV=1	A0A1B1LN80 (+4)	TUA5	50 kDa	0.0unknown	17.648	0	INF
Phosphopyruvate hydratase OS=Brassica rapa subsp. pekinensis OX=51351 PE=3 SV=1	M4DHG5		52 kDa	0.0unknown	6.7875	0	INF
Uncharacterized protein OS=Brassica rapa subsp. pekinensis OX=51351 PE=3 SV=1	M4FBB1		26 kDa	0.0unknown	22.399	0	INF
Glycine cleavage system H protein OS=Brassica rapa subsp. pekinensis OX=51351 PE=3 SV=1	M4F336		18 kDa	0.0unknown	16.29	0	INF
Photosystem II protein D1 OS=Brassica rapa subsp. pekinensis OX=51351 GN=psbA PE=3 SV=1	A0A249RQW1	psbA	39 kDa	0.0unknown	25.114	0	INF
Uncharacterized protein OS=Brassica rapa subsp. pekinensis OX=51351 PE=4 SV=1	M4EYR0		16 kDa	0.0unknown	27.829	0	INF
UDP-arabinopyranose mutase OS=Brassica rapa subsp. pekinensis OX=51351 PE=3 SV=1	M4CQ26		41 kDa	0.0unknown	17.648	0	INF
ATP synthase epsilon chain, chloroplastic OS=Brassica rapa subsp. pekinensis OX=51351 GN=atpE PE=3 SV=1	A0A249RPW2	atpE	15 kDa	0.0unknown	25.114	0	INF
Uncharacterized protein OS=Brassica rapa subsp. pekinensis OX=51351 PE=3 SV=1	M4EXW8		51 kDa	0.0unknown	24.435	0	INF
Photosystem I iron-sulfur center OS=Brassica rapa subsp. pekinensis OX=51351 GN=psaC PE=3 SV=1	A0A249RQ23	psaC	9 kDa	0.0unknown	14.254	0	INF
Plastoquinol--plastocyanin reductase OS=Brassica rapa subsp. pekinensis OX=51351 PE=3 SV=1	M4C9F8		25 kDa	0.0unknown	17.648	0	INF
Phospholipase D OS=Brassica rapa subsp. pekinensis OX=51351 PE=3 SV=1	M4DX86		92 kDa	0.0unknown	17.648	0	INF
Superoxide dismutase OS=Brassica rapa subsp. pekinensis OX=51351 PE=3 SV=1	M4DBK3		24 kDa	0.0unknown	20.363	0	INF
Ketol-acid reductoisomerase OS=Brassica rapa subsp. pekinensis OX=51351 PE=3 SV=1	M4CT62		63 kDa	0.0unknown	17.648	0	INF
Cytochrome b559 subunit alpha OS=Brassica rapa subsp. pekinensis OX=51351 GN=psbE PE=3 SV=1	A0A249RPW6	psbE	9 kDa	0.0unknown	15.611	0	INF
Chlorophyll a-b binding protein, chloroplastic OS=Brassica rapa subsp. pekinensis OX=51351 PE=3 SV=1	M4DNQ7		28 kDa	0.0unknown	18.326	0	INF
3-isopropylmalate dehydrogenase OS=Brassica rapa subsp. pekinensis OX=51351 PE=3 SV=1	M4CW66		43 kDa	0.0unknown	14.254	0	INF
Ribosomal_L18e/L15P domain-containing protein OS=Brassica rapa subsp. pekinensis OX=51351 PE=3 SV=1	M4D7B0		17 kDa	0.0unknown	7.4663	0	INF
Thioredoxin domain-containing protein OS=Brassica rapa subsp. pekinensis OX=51351 PE=4 SV=1	M4C9E2		20 kDa	0.0unknown	10.86	0	INF
Uncharacterized protein OS=Brassica rapa subsp. pekinensis OX=51351 PE=3 SV=1	M4CL29		43 kDa	0.0unknown	16.969	0	INF
Calreticulin OS=Brassica rapa subsp. pekinensis OX=51351 PE=3 SV=1	M4EGM2		48 kDa	0.0unknown	16.29	0	INF
N-acetyl-glutamate semialdehyde dehydrogenase OS=Brassica rapa subsp. pekinensis OX=51351 PE=3 SV=1	M4EG96		43 kDa	0.0unknown	13.575	0	INF
Germin-like protein OS=Brassica rapa subsp. pekinensis OX=51351 PE=3 SV=1	M4DUC0		22 kDa	0.0unknown	12.896	0	INF
PSI subunit V OS=Brassica rapa subsp. pekinensis OX=51351 PE=3 SV=1	M4EV39 (+1)		23 kDa	0.0unknown	15.611	0	INF
Peptidylprolyl isomerase OS=Brassica rapa subsp. pekinensis OX=51351 PE=4 SV=1	M4FDE4		47 kDa	0.0unknown	14.254	0	INF
AAI domain-containing protein OS=Brassica rapa subsp. pekinensis OX=51351 PE=3 SV=1	M4F7Y5		26 kDa	0.0unknown	13.575	0	INF
Plastocyanin OS=Brassica rapa subsp. pekinensis OX=51351 PE=3 SV=1	M4DIZ3		17 kDa	0.0unknown	11.539	0	INF
Photosystem II CP43 reaction center protein OS=Brassica rapa subsp. pekinensis OX=51351 GN=psbC PE=3 SV=1	A0A249RPV2	psbC	52 kDa	0.0unknown	12.896	0	INF
Uncharacterized protein OS=Brassica rapa subsp. pekinensis OX=51351 PE=4 SV=1	M4EPE6		112 kDa	0.0unknown	14.254	0	INF
3-isopropylmalate dehydratase OS=Brassica rapa subsp. pekinensis OX=51351 PE=4 SV=1	M4EV75		55 kDa	0.0unknown	12.218	0	INF
30S ribosomal protein S4, chloroplastic OS=Brassica rapa subsp. pekinensis OX=51351 GN=rps4 PE=3 SV=1	A0A249RPV7	rps4	23 kDa	0.0unknown	6.7875	0	INF
Uncharacterized protein OS=Brassica rapa subsp. pekinensis OX=51351 PE=3 SV=1	M4E880 (+1)		45 kDa	0.0unknown	6.7875	0	INF
GRP7 OS=Brassica rapa subsp. pekinensis OX=51351 GN=GRP7 PE=2 SV=1	A0A5B8PC64 (+1)	GRP7	16 kDa	0.0unknown	10.181	0	INF
Uncharacterized protein OS=Brassica rapa subsp. pekinensis OX=51351 PE=3 SV=1	M4DFM6		17 kDa	0.0unknown	7.4663	0	INF
Glutamine amidotransferase type-2 domain-containing protein OS=Brassica rapa subsp. pekinensis OX=51351 PE=3 SV=1	M4CZ36		177 kDa	0.0unknown	8.8238	0	INF
Chlorophyll a-b binding protein, chloroplastic OS=Brassica rapa subsp. pekinensis OX=51351 PE=3 SV=1	M4DD65		28 kDa	0.0unknown	12.218	0	INF
Malate dehydrogenase OS=Brassica rapa subsp. pekinensis OX=51351 PE=3 SV=1	M4EN34		37 kDa	0.0unknown	8.1451	0	INF
Alpha-1,4 glucan phosphorylase OS=Brassica rapa subsp. pekinensis OX=51351 PE=3 SV=1	M4DNU2		95 kDa	0.0unknown	9.5026	0	INF
Photosystem II D2 protein OS=Brassica rapa subsp. pekinensis OX=51351 GN=psbD PE=3 SV=1	A0A249RRE6	psbD	40 kDa	0.0unknown	6.7875	0	INF
Dihydrolipoyl dehydrogenase OS=Brassica rapa subsp. pekinensis OX=51351 PE=3 SV=1	M4DQA7		54 kDa	0.0unknown	8.1451	0	INF
AAI domain-containing protein OS=Brassica rapa subsp. pekinensis OX=51351 PE=3 SV=1	M4E661		18 kDa	0.0unknown	8.8238	0	INF
Uncharacterized protein OS=Brassica rapa subsp. pekinensis OX=51351 PE=4 SV=1	M4F2Q0		40 kDa	0.0unknown	8.8238	0	INF
Pyr_redox_2 domain-containing protein OS=Brassica rapa subsp. pekinensis OX=51351 PE=4 SV=1	M4CRW2 (+1)		46 kDa	0.0unknown	2.0363	0	INF
Uncharacterized protein OS=Brassica rapa subsp. pekinensis OX=51351 PE=4 SV=1	M4EE31		22 kDa	0.0unknown	7.4663	0	INF
30S ribosomal protein S19, chloroplastic OS=Brassica rapa subsp. pekinensis OX=51351 GN=rps19 PE=3 SV=1	A0A249RQ06	rps19	11 kDa	0.0unknown	6.7875	0	INF
Pyr_redox_2 domain-containing protein OS=Brassica rapa subsp. pekinensis OX=51351 PE=4 SV=1	M4EFV7		52 kDa	0.0unknown	8.1451	0	INF
Uncharacterized protein OS=Brassica rapa subsp. pekinensis OX=51351 PE=3 SV=1	M4CNF7 (+3)		15 kDa	0.0unknown	8.8238	0	INF
Adenylosuccinate synthetase, chloroplastic OS=Brassica rapa subsp. pekinensis OX=51351 GN=PURA PE=3 SV=1	M4CT00	PURA	53 kDa	0.0unknown	6.7875	0	INF
Uncharacterized protein OS=Brassica rapa subsp. pekinensis OX=51351 PE=4 SV=1	M4DAE0 (+1)		27 kDa	0.0unknown	5.43	0	INF
WD_REPEATS_REGION domain-containing protein OS=Brassica rapa subsp. pekinensis OX=51351 PE=4 SV=1	M4EQE3		36 kDa	0.0unknown	8.8238	0	INF
Uncharacterized protein OS=Brassica rapa subsp. pekinensis OX=51351 PE=4 SV=1	M4ES98		46 kDa	0.0unknown	8.8238	0	INF
Uncharacterized protein OS=Brassica rapa subsp. pekinensis OX=51351 PE=3 SV=1	M4CHU3 (+1)		16 kDa	0.0unknown	6.7875	0	INF
Uncharacterized protein OS=Brassica rapa subsp. pekinensis OX=51351 PE=3 SV=1	M4DCB8		19 kDa	0.0unknown	4.0725	0	INF
Uncharacterized protein OS=Brassica rapa subsp. pekinensis OX=51351 PE=4 SV=1	M4F5A2		24 kDa	0.0unknown	8.8238	0	INF
Phosphotransferase OS=Brassica rapa subsp. pekinensis OX=51351 PE=3 SV=1	M4FD55		54 kDa	0.0unknown	9.5026	0	INF
Chlorophyll a-b binding protein, chloroplastic OS=Brassica rapa subsp. pekinensis OX=51351 PE=3 SV=1	M4CLA2		30 kDa	0.0unknown	8.1451	0	INF
S5 DRBM domain-containing protein OS=Brassica rapa subsp. pekinensis OX=51351 PE=3 SV=1	M4DZD2		32 kDa	0.0unknown	6.7875	0	INF
Ribosomal_L6e_N domain-containing protein OS=Brassica rapa subsp. pekinensis OX=51351 PE=3 SV=1	M4DJ77		26 kDa	0.0unknown	4.0725	0	INF
Clathrin heavy chain OS=Brassica rapa subsp. pekinensis OX=51351 PE=3 SV=1	M4EZC3		163 kDa	0.0unknown	4.7513	0	INF
Photosystem I P700 chlorophyll a apoprotein A1 OS=Brassica rapa subsp. pekinensis OX=51351 GN=psaA PE=3 SV=1	A0A249RQY2	psaA	83 kDa	0.0unknown	8.8238	0	INF
Uncharacterized protein OS=Brassica rapa subsp. pekinensis OX=51351 PE=3 SV=1	M4E4Z1		55 kDa	0.0unknown	8.1451	0	INF
Uncharacterized protein OS=Brassica rapa subsp. pekinensis OX=51351 PE=3 SV=1	M4CX77 (+1)		24 kDa	0.0unknown	2.0363	0	INF
Uncharacterized protein OS=Brassica rapa subsp. pekinensis OX=51351 PE=4 SV=1	M4EJ97		53 kDa	0.0unknown	2.715	0	INF
Aminotran_1_2 domain-containing protein OS=Brassica rapa subsp. pekinensis OX=51351 PE=4 SV=1	M4EB25		59 kDa	0.0unknown	5.43	0	INF
UBC core domain-containing protein OS=Brassica rapa subsp. pekinensis OX=51351 PE=3 SV=1	M4CFT4 (+3)		17 kDa	0.0unknown	2.715	0	INF
Protein disulfide-isomerase OS=Brassica rapa subsp. pekinensis OX=51351 PE=3 SV=1	M4C8C6		39 kDa	0.0unknown	2.0363	0	INF
PAP_fibrillin domain-containing protein OS=Brassica rapa subsp. pekinensis OX=51351 PE=3 SV=1	M4CM99		39 kDa	0.0unknown	6.1088	0	INF
ATP-dependent Clp protease proteolytic subunit OS=Brassica rapa subsp. pekinensis OX=51351 PE=3 SV=1	M4EWZ7		32 kDa	0.0unknown	7.4663	0	INF
FAS1 domain-containing protein OS=Brassica rapa subsp. pekinensis OX=51351 PE=3 SV=1	M4D9N7		27 kDa	0.0unknown	4.0725	0	INF
RanBD1 domain-containing protein OS=Brassica rapa subsp. pekinensis OX=51351 PE=4 SV=1	M4ERX8		26 kDa	0.0unknown	5.43	0	INF
WD_REPEATS_REGION domain-containing protein OS=Brassica rapa subsp. pekinensis OX=51351 PE=4 SV=1	M4DXP8 (+1)		36 kDa	0.0unknown	1.3575	0	INF
Uncharacterized protein OS=Brassica rapa subsp. pekinensis OX=51351 PE=4 SV=1	M4ED73		33 kDa	0.0unknown	5.43	0	INF
Uncharacterized protein OS=Brassica rapa subsp. pekinensis OX=51351 PE=4 SV=1	M4EKW9		27 kDa	0.0unknown	6.1088	0	INF
Malic enzyme OS=Brassica rapa subsp. pekinensis OX=51351 PE=3 SV=1	M4F8D5		65 kDa	0.0unknown	5.43	0	INF
Uncharacterized protein OS=Brassica rapa subsp. pekinensis OX=51351 PE=3 SV=1	M4C9M9		21 kDa	0.0unknown	5.43	0	INF
Uncharacterized protein OS=Brassica rapa subsp. pekinensis OX=51351 PE=4 SV=1	M4CEN4		24 kDa	0.0unknown	5.43	0	INF
Uncharacterized protein OS=Brassica rapa subsp. pekinensis OX=51351 PE=3 SV=1	M4D4C5		24 kDa	0.0unknown	6.7875	0	INF
Cytochrome b6 OS=Brassica rapa subsp. pekinensis OX=51351 GN=petB PE=3 SV=1	A0A249RPZ7	petB	24 kDa	0.0unknown	6.1088	0	INF
Uncharacterized protein OS=Brassica rapa subsp. pekinensis OX=51351 PE=3 SV=1	M4FH71		62 kDa	0.0unknown	4.0725	0	INF
Str_synth domain-containing protein OS=Brassica rapa subsp. pekinensis OX=51351 PE=3 SV=1	M4DDT3		41 kDa	0.0unknown	2.715	0	INF
Peroxidase OS=Brassica rapa subsp. pekinensis OX=51351 PE=3 SV=1	M4ET04		36 kDa	0.0unknown	5.43	0	INF
Uncharacterized protein OS=Brassica rapa subsp. pekinensis OX=51351 PE=4 SV=1	M4E494		28 kDa	0.0unknown	5.43	0	INF
PEROXIDASE_4 domain-containing protein OS=Brassica rapa subsp. pekinensis OX=51351 PE=3 SV=1	M4C8Y5		38 kDa	0.0unknown	5.43	0	INF
Ribulose-phosphate 3-epimerase OS=Brassica rapa subsp. pekinensis OX=51351 PE=3 SV=1	M4D903		30 kDa	0.0unknown	4.0725	0	INF
FAS1 domain-containing protein OS=Brassica rapa subsp. pekinensis OX=51351 PE=3 SV=1	M4DFK1		26 kDa	0.0unknown	6.1088	0	INF
Uncharacterized protein OS=Brassica rapa subsp. pekinensis OX=51351 PE=4 SV=1	M4E476		21 kDa	0.0unknown	4.7513	0	INF
Proteasome subunit alpha type OS=Brassica rapa subsp. pekinensis OX=51351 PE=3 SV=1	M4D8Q1 (+1)		27 kDa	0.0unknown	2.715	0	INF
Acyl-coenzyme A oxidase OS=Brassica rapa subsp. pekinensis OX=51351 PE=3 SV=1	M4DG68		76 kDa	0.0unknown	3.3938	0	INF
NTF2 domain-containing protein OS=Brassica rapa subsp. pekinensis OX=51351 PE=4 SV=1	M4EVI5		14 kDa	0.0unknown	2.715	0	INF
Uncharacterized protein OS=Brassica rapa subsp. pekinensis OX=51351 PE=3 SV=1	M4CUN9 (+1)		22 kDa	0.0unknown	4.7513	0	INF
Citrate synthase OS=Brassica rapa subsp. pekinensis OX=51351 PE=3 SV=1	M4C823 (+1)		49 kDa	0.0unknown	4.0725	0	INF
Aldedh domain-containing protein OS=Brassica rapa subsp. pekinensis OX=51351 PE=3 SV=1	M4DSN5		55 kDa	0.0unknown	4.7513	0	INF
Succinate--CoA ligase [ADP-forming] subunit alpha, mitochondrial OS=Brassica rapa subsp. pekinensis OX=51351 PE=3 SV=1	M4CP44 (+2)		36 kDa	0.0unknown	2.0363	0	INF
Xylose isomerase OS=Brassica rapa subsp. pekinensis OX=51351 PE=3 SV=1	M4CES8		54 kDa	0.0unknown	3.3938	0	INF
Fn3_like domain-containing protein OS=Brassica rapa subsp. pekinensis OX=51351 PE=3 SV=1	M4F9L9		84 kDa	0.0unknown	4.7513	0	INF
FAD-binding PCMH-type domain-containing protein OS=Brassica rapa subsp. pekinensis OX=51351 PE=3 SV=1	M4DAG6		60 kDa	0.0unknown	2.715	0	INF
PKS_ER domain-containing protein OS=Brassica rapa subsp. pekinensis OX=51351 PE=3 SV=1	M4EXS4		39 kDa	0.0unknown	1.3575	0	INF
Uncharacterized protein OS=Brassica rapa subsp. pekinensis OX=51351 PE=4 SV=1	M4CPF3 (+3)		58 kDa	0.0unknown	4.0725	0	INF
Uncharacterized protein OS=Brassica rapa subsp. pekinensis OX=51351 PE=3 SV=1	M4C7V7		29 kDa	0.0unknown	4.0725	0	INF
Ornithine transcarbamylase OS=Brassica rapa subsp. pekinensis OX=51351 PE=3 SV=1	M4CHS5		41 kDa	0.0unknown	2.715	0	INF
Glycerophosphodiester phosphodiesterase OS=Brassica rapa subsp. pekinensis OX=51351 PE=4 SV=1	M4F2E6		83 kDa	0.0unknown	4.0725	0	INF
Adenine phosphoribosyltransferase OS=Brassica rapa subsp. pekinensis OX=51351 PE=3 SV=1	M4D384 (+1)		26 kDa	0.0unknown	4.7513	0	INF
AAA domain-containing protein OS=Brassica rapa subsp. pekinensis OX=51351 PE=3 SV=1	M4DG76 (+2)		74 kDa	0.0unknown	2.715	0	INF
AAA domain-containing protein OS=Brassica rapa subsp. pekinensis OX=51351 PE=3 SV=1	M4CJ63		75 kDa	0.0unknown	3.3938	0	INF
Chlorophyll a-b binding protein, chloroplastic OS=Brassica rapa subsp. pekinensis OX=51351 PE=3 SV=1	M4CFL7		29 kDa	0.0unknown	4.7513	0	INF
DOMON domain-containing protein OS=Brassica rapa subsp. pekinensis OX=51351 PE=4 SV=1	M4CAM0		26 kDa	0.0unknown	4.7513	0	INF
Phosphoglucomutase (alpha-D-glucose-1,6-bisphosphate-dependent) OS=Brassica rapa subsp. pekinensis OX=51351 PE=3 SV=1	M4E4C0		61 kDa	0.0unknown	4.0725	0	INF
Photosystem I P700 chlorophyll a apoprotein A2 OS=Brassica rapa subsp. pekinensis OX=51351 GN=psaB PE=3 SV=1	A0A249RPW8	psaB	82 kDa	0.0unknown	3.3938	0	INF
Uncharacterized protein OS=Brassica rapa subsp. pekinensis OX=51351 PE=4 SV=1	M4CC57		107 kDa	0.0unknown	2.715	0	INF
Abhydrolase_3 domain-containing protein OS=Brassica rapa subsp. pekinensis OX=51351 PE=4 SV=1	M4DSR5		36 kDa	0.0unknown	1.3575	0	INF
Uncharacterized protein OS=Brassica rapa subsp. pekinensis OX=51351 PE=3 SV=1	M4DDG7 (+1)		13 kDa	0.0unknown	2.715	0	INF
Proteasome subunit alpha type OS=Brassica rapa subsp. pekinensis OX=51351 PE=3 SV=1	M4CHD5 (+2)		27 kDa	0.0unknown	4.0725	0	INF
30S ribosomal protein S2, chloroplastic OS=Brassica rapa subsp. pekinensis OX=51351 GN=rps2 PE=3 SV=1	A0A249RPV9	rps2	27 kDa	0.0unknown	3.3938	0	INF
Uncharacterized protein OS=Brassica rapa subsp. pekinensis OX=51351 PE=3 SV=1	M4CPV9 (+1)		19 kDa	0.0unknown	3.3938	0	INF
Uncharacterized protein OS=Brassica rapa subsp. pekinensis OX=51351 PE=3 SV=1	M4CX37 (+1)		38 kDa	0.0unknown	3.3938	0	INF
UDP-glucose 6-dehydrogenase OS=Brassica rapa subsp. pekinensis OX=51351 PE=3 SV=1	M4EHG9 (+1)		53 kDa	0.0unknown	2.0363	0	INF
50S ribosomal protein L2, chloroplastic OS=Brassica rapa subsp. pekinensis OX=51351 GN=rpl2 PE=3 SV=1	A0A249RR23	rpl2	30 kDa	0.0unknown	3.3938	0	INF
Uncharacterized protein OS=Brassica rapa subsp. pekinensis OX=51351 PE=3 SV=1	M4CVJ4		61 kDa	0.0unknown	4.0725	0	INF
Peptidase A1 domain-containing protein OS=Brassica rapa subsp. pekinensis OX=51351 PE=3 SV=1	M4EPS5		47 kDa	0.0unknown	2.715	0	INF
Uncharacterized protein OS=Brassica rapa subsp. pekinensis OX=51351 PE=3 SV=1	M4CN85		12 kDa	0.0unknown	4.0725	0	INF
Aminotran_1_2 domain-containing protein OS=Brassica rapa subsp. pekinensis OX=51351 PE=3 SV=1	M4DB54		47 kDa	0.0unknown	2.0363	0	INF
Uncharacterized protein OS=Brassica rapa subsp. pekinensis OX=51351 PE=3 SV=1	M4EH59		81 kDa	0.0unknown	2.715	0	INF
Thioredoxin-like_fold domain-containing protein OS=Brassica rapa subsp. pekinensis OX=51351 PE=4 SV=1	M4CVI8		26 kDa	0.0unknown	1.3575	0	INF
Tripeptidyl-peptidase II OS=Brassica rapa subsp. pekinensis OX=51351 PE=3 SV=1	M4FCH8		145 kDa	0.0unknown	2.715	0	INF
ATP citrate synthase OS=Brassica rapa subsp. pekinensis OX=51351 PE=4 SV=1	M4DVU5 (+1)		66 kDa	0.0unknown	1.3575	0	INF
Mitogen-activated protein kinase OS=Brassica rapa subsp. pekinensis OX=51351 PE=3 SV=1	M4C9S6		43 kDa	0.0unknown	3.3938	0	INF
Jacalin-type lectin domain-containing protein OS=Brassica rapa subsp. pekinensis OX=51351 PE=3 SV=1	M4DXC9		28 kDa	0.0unknown	3.3938	0	INF
Inositol-1-monophosphatase OS=Brassica rapa subsp. pekinensis OX=51351 PE=3 SV=1	M4E314		40 kDa	0.0unknown	2.715	0	INF
PPDK_N domain-containing protein OS=Brassica rapa subsp. pekinensis OX=51351 PE=3 SV=1	M4ESH0		153 kDa	0.0unknown	3.3938	0	INF
50S ribosomal protein L14, chloroplastic OS=Brassica rapa subsp. pekinensis OX=51351 GN=rpl14 PE=3 SV=1	A0A249RRI7	rpl14	14 kDa	0.0unknown	2.0363	0	INF
Carbamoyl-phosphate synthase (glutamine-hydrolyzing) OS=Brassica rapa subsp. pekinensis OX=51351 PE=3 SV=1	M4EU62		129 kDa	0.0unknown	2.0363	0	INF
Uncharacterized protein OS=Brassica rapa subsp. pekinensis OX=51351 PE=3 SV=1	M4F6Q3		22 kDa	0.0unknown	2.715	0	INF
Uncharacterized protein OS=Brassica rapa subsp. pekinensis OX=51351 PE=4 SV=1	M4D1D1 (+1)		20 kDa	0.0unknown	3.3938	0	INF
Proteasome subunit beta OS=Brassica rapa subsp. pekinensis OX=51351 PE=3 SV=1	M4D732 (+2)		23 kDa	0.0unknown	3.3938	0	INF
Glutamate--cysteine ligase OS=Brassica rapa subsp. pekinensis OX=51351 PE=3 SV=1	M4DB15		58 kDa	0.0unknown	3.3938	0	INF
Peroxidase OS=Brassica rapa subsp. pekinensis OX=51351 PE=3 SV=1	M4FBR0		35 kDa	0.0unknown	2.0363	0	INF
Uncharacterized protein OS=Brassica rapa subsp. pekinensis OX=51351 PE=4 SV=1	M4E7A4		25 kDa	0.0unknown	2.0363	0	INF
Cytochrome c domain-containing protein OS=Brassica rapa subsp. pekinensis OX=51351 PE=4 SV=1	M4E904 (+2)		32 kDa	0.0unknown	2.0363	0	INF
Glucose-6-phosphate isomerase OS=Brassica rapa subsp. pekinensis OX=51351 PE=3 SV=1	M4DRS1		67 kDa	0.0unknown	2.715	0	INF
Histidinol dehydrogenase, chloroplastic OS=Brassica rapa subsp. pekinensis OX=51351 PE=3 SV=1	M4E641 (+1)		51 kDa	0.0unknown	2.715	0	INF
TPR_REGION domain-containing protein OS=Brassica rapa subsp. pekinensis OX=51351 PE=4 SV=1	M4DAX2 (+1)		44 kDa	0.0unknown	2.715	0	INF
Aldedh domain-containing protein OS=Brassica rapa subsp. pekinensis OX=51351 PE=3 SV=1	M4D0U8		61 kDa	0.0unknown	1.3575	0	INF
Isocitrate dehydrogenase [NADP] OS=Brassica rapa subsp. pekinensis OX=51351 PE=3 SV=1	M4CPX3		54 kDa	0.0unknown	2.0363	0	INF
ATP-dependent Clp protease proteolytic subunit OS=Brassica rapa subsp. pekinensis OX=51351 PE=3 SV=1	M4E8H3		31 kDa	0.0unknown	2.0363	0	INF
PCI domain-containing protein OS=Brassica rapa subsp. pekinensis OX=51351 PE=3 SV=1	M4CPA0 (+2)		49 kDa	0.0unknown	2.715	0	INF
HMA domain-containing protein OS=Brassica rapa subsp. pekinensis OX=51351 PE=4 SV=1	M4CPY3		19 kDa	0.0unknown	2.715	0	INF
GFO_IDH_MocA domain-containing protein OS=Brassica rapa subsp. pekinensis OX=51351 PE=4 SV=1	M4C910		39 kDa	0.0unknown	2.0363	0	INF
Uncharacterized protein OS=Brassica rapa subsp. pekinensis OX=51351 PE=4 SV=1	M4DYI2 (+5)		73 kDa	0.0unknown	2.715	0	INF
Plastid lipid-associated protein OS=Brassica rapa subsp. pekinensis OX=51351 GN=PAP PE=2 SV=1	A0A6H1QTV1 (+1)	PAP	35 kDa	0.0unknown	2.0363	0	INF
Dihydrolipoamide acetyltransferase component of pyruvate dehydrogenase complex OS=Brassica rapa subsp. pekinensis OX=51351 PE=3 SV=1	M4DLG4 (+1)		50 kDa	0.0unknown	2.0363	0	INF
3-phosphoshikimate 1-carboxyvinyltransferase OS=Brassica rapa subsp. pekinensis OX=51351 PE=3 SV=1	M4C856 (+1)		55 kDa	0.0unknown	1.3575	0	INF
Caffeoyl-CoA 3-O-methyltransferase OS=Brassica rapa subsp. pekinensis OX=51351 PE=2 SV=1	A6XBP7 (+2)		29 kDa	0.0unknown	2.0363	0	INF
Stearoyl-[acyl-carrier-protein] 9-desaturase OS=Brassica rapa subsp. pekinensis OX=51351 PE=3 SV=1	M4CA28 (+1)		45 kDa	0.0unknown	2.0363	0	INF
Uncharacterized protein OS=Brassica rapa subsp. pekinensis OX=51351 PE=3 SV=1	M4FHL6		41 kDa	0.0unknown	2.0363	0	INF
Thioredoxin domain-containing protein OS=Brassica rapa subsp. pekinensis OX=51351 PE=4 SV=1	M4DY21		20 kDa	0.0unknown	2.0363	0	INF
Eukaryotic translation initiation factor 3 subunit G OS=Brassica rapa subsp. pekinensis OX=51351 PE=3 SV=1	M4CB22 (+1)		32 kDa	0.0unknown	1.3575	0	INF
Alpha-galactosidase OS=Brassica rapa subsp. pekinensis OX=51351 PE=3 SV=1	M4CSP3		48 kDa	0.0unknown	1.3575	0	INF
Uncharacterized protein OS=Brassica rapa subsp. pekinensis OX=51351 PE=3 SV=1	M4CI59 (+2)		59 kDa	0.0unknown	1.3575	0	INF
Peptidase_S9 domain-containing protein OS=Brassica rapa subsp. pekinensis OX=51351 PE=4 SV=1	M4CJS6		105 kDa	0.0unknown	1.3575	0	INF
H(+)-exporting diphosphatase OS=Brassica rapa subsp. pekinensis OX=51351 PE=3 SV=1	M4DJH5 (+1)		81 kDa	0.0unknown	1.3575	0	INF
PALP domain-containing protein OS=Brassica rapa subsp. pekinensis OX=51351 PE=3 SV=1	M4DQD3		35 kDa	0.0unknown	1.3575	0	INF
Uncharacterized protein OS=Brassica rapa subsp. pekinensis OX=51351 PE=3 SV=1	M4FCZ4		52 kDa	0.0unknown	1.3575	0	INF
Peptidase A1 domain-containing protein OS=Brassica rapa subsp. pekinensis OX=51351 PE=3 SV=1	M4E0M8 (+1)		52 kDa	0.0unknown	1.3575	0	INF
26S proteasome non-ATPase regulatory subunit 1 homolog OS=Brassica rapa subsp. pekinensis OX=51351 PE=3 SV=1	M4CMX2 (+2)		109 kDa	0.0unknown	1.3575	0	INF
Uncharacterized protein OS=Brassica rapa subsp. pekinensis OX=51351 PE=4 SV=1	M4EE07		27 kDa	0.0unknown	1.3575	0	INF
PsbP domain-containing protein OS=Brassica rapa subsp. pekinensis OX=51351 PE=4 SV=1	M4C8N9		26 kDa	0.0unknown	1.3575	0	INF
50S ribosomal protein L22, chloroplastic OS=Brassica rapa subsp. pekinensis OX=51351 GN=rpl22 PE=3 SV=1	A0A249RQJ6	rpl22	18 kDa	0.0unknown	1.3575	0	INF
Uncharacterized protein OS=Brassica rapa subsp. pekinensis OX=51351 PE=4 SV=1	M4ESM4		22 kDa	0.0unknown	1.3575	0	INF
Uncharacterized protein OS=Brassica rapa subsp. pekinensis OX=51351 PE=3 SV=1	M4F584		31 kDa	0.1unknown	33.259	3.7971	0.114168
Plastoquinol--plastocyanin reductase OS=Brassica rapa subsp. pekinensis OX=51351 PE=3 SV=1	M4EZF7		25 kDa	0.2unknown	25.114	5.6957	0.226794
ATP synthase subunit b, chloroplastic OS=Brassica rapa subsp. pekinensis OX=51351 GN=atpF PE=3 SV=1	A0A249RPU3	atpF	21 kDa	0.2unknown	24.435	5.6957	0.233096
ATP synthase subunit beta, chloroplastic OS=Brassica rapa subsp. pekinensis OX=51351 GN=atpB PE=3 SV=1	A0A249RPV6	atpB	54 kDa	0.2unknown	516.53	125.31	0.2426
Sinigrinase OS=Brassica rapa subsp. pekinensis OX=51351 PE=3 SV=1	M4EZ17		60 kDa	0.2unknown	38.689	9.4928	0.245362
Uncharacterized protein OS=Brassica rapa subsp. pekinensis OX=51351 PE=3 SV=1	M4C909		25 kDa	0.3unknown	29.865	7.5943	0.254288
PSI-F OS=Brassica rapa subsp. pekinensis OX=51351 PE=3 SV=1	M4DEI7 (+2)		24 kDa	0.3unknown	38.689	13.29	0.343508
Aminotran_1_2 domain-containing protein OS=Brassica rapa subsp. pekinensis OX=51351 PE=4 SV=1	M4E725		53 kDa	0.4unknown	48.192	17.087	0.354561
D-fructose-1,6-bisphosphate 1-phosphohydrolase OS=Brassica rapa subsp. pekinensis OX=51351 PE=3 SV=1	M4DEC0		45 kDa	0.4unknown	48.192	18.986	0.393966
Ribulose bisphosphate carboxylase large chain OS=Brassica rapa subsp. pekinensis OX=51351 GN=rbcL PE=3 SV=1	M4EH22	rbcL	53 kDa	0.4unknown	2700.1	1086	0.402207
Chlorophyll a-b binding protein, chloroplastic OS=Brassica rapa subsp. pekinensis OX=51351 PE=3 SV=1	M4ELR3		31 kDa	0.4unknown	26.471	11.391	0.43032
Cytochrome f OS=Brassica rapa subsp. pekinensis OX=51351 GN=petA PE=3 SV=1	A0A249RPX1	petA	35 kDa	0.4unknown	59.73	26.58	0.445003
PsbP domain-containing protein OS=Brassica rapa subsp. pekinensis OX=51351 PE=4 SV=1	M4ERV7		28 kDa	0.5unknown	82.129	37.971	0.462334
Aldedh domain-containing protein OS=Brassica rapa subsp. pekinensis OX=51351 PE=3 SV=1	M4DNK3		59 kDa	0.5unknown	12.218	5.6957	0.466173
Carbonic anhydrase OS=Brassica rapa subsp. pekinensis OX=51351 PE=3 SV=1	M4FDE2		36 kDa	0.5unknown	156.11	74.044	0.474307
Peptidyl-prolyl cis-trans isomerase OS=Brassica rapa subsp. pekinensis OX=51351 PE=3 SV=1	M4F885		18 kDa	0.5unknown	38.689	18.986	0.490734
ATP synthase subunit alpha, chloroplastic OS=Brassica rapa subsp. pekinensis OX=51351 GN=atpA PE=3 SV=1	A0A249RRD6	atpA	55 kDa	0.5unknown	292.54	146.19	0.499727
Phosphoenolpyruvate carboxykinase (ATP) OS=Brassica rapa subsp. pekinensis OX=51351 PE=3 SV=1	M4D5N5		73 kDa	2.0unknown	26.471	53.16	2.00824
Uncharacterized protein OS=Brassica rapa subsp. pekinensis OX=51351 PE=3 SV=1	M4D389 (+2)		23 kDa	2.0unknown	12.218	24.681	2.02005
Uncharacterized protein OS=Brassica rapa subsp. pekinensis OX=51351 PE=3 SV=1	M4CAC5 (+1)		14 kDa	2.0unknown	12.218	24.681	2.02005
ATP synthase subunit alpha OS=Brassica rapa subsp. nipposinica OX=333344 GN=atp1 PE=3 SV=1	A0A224AUA8	atp1	55 kDa	2.0unknown	39.368	79.74	2.0255
Ribosomal_L16 domain-containing protein OS=Brassica rapa subsp. pekinensis OX=51351 PE=3 SV=1	M4CIF0 (+1)		21 kDa	2.0unknown	7.4663	15.189	2.03434
Glutathione transferase OS=Brassica rapa subsp. pekinensis OX=51351 PE=3 SV=1	M4C8D2		24 kDa	2.1unknown	10.181	20.884	2.05127
Cysteine synthase OS=Brassica rapa subsp. pekinensis OX=51351 PE=3 SV=1	M4CTR0		40 kDa	2.1unknown	10.181	20.884	2.05127
Uncharacterized protein OS=Brassica rapa subsp. pekinensis OX=51351 PE=3 SV=1	M4DE24		27 kDa	2.1unknown	61.088	125.31	2.0513
Uncharacterized protein OS=Brassica rapa subsp. pekinensis OX=51351 PE=4 SV=1	M4DU12		46 kDa	2.1unknown	12.896	26.58	2.0611
Uncharacterized protein OS=Brassica rapa subsp. pekinensis OX=51351 PE=4 SV=1	M4EAE1		24 kDa	2.1unknown	63.803	132.9	2.08297
Malate synthase OS=Brassica rapa subsp. pekinensis OX=51351 PE=3 SV=1	M4EJ48		64 kDa	2.1unknown	64.482	134.8	2.09051
Uncharacterized protein OS=Brassica rapa subsp. pekinensis OX=51351 PE=4 SV=1	M4DDZ4 (+1)		90 kDa	2.1unknown	2.715	5.6957	2.09786
Adenosine kinase OS=Brassica rapa subsp. pekinensis OX=51351 PE=3 SV=1	M4EZ44		38 kDa	2.1unknown	30.544	64.551	2.11338
Ribosomal_S13_N domain-containing protein OS=Brassica rapa subsp. pekinensis OX=51351 PE=3 SV=1	M4CGU4		17 kDa	2.1unknown	16.969	36.073	2.12582
Glutamine synthetase OS=Brassica rapa subsp. pekinensis OX=51351 PE=3 SV=1	M4EH67		39 kDa	2.2unknown	8.8238	18.986	2.15168
Uncharacterized protein OS=Brassica rapa subsp. pekinensis OX=51351 PE=3 SV=1	M4EQS4		33 kDa	2.2unknown	8.8238	18.986	2.15168
Uncharacterized protein OS=Brassica rapa subsp. pekinensis OX=51351 PE=3 SV=1	M4DWX7		16 kDa	2.2unknown	8.8238	18.986	2.15168
Cysteine synthase OS=Brassica rapa subsp. pekinensis OX=51351 PE=3 SV=1	M4DVR1 (+1)		47 kDa	2.2unknown	8.8238	18.986	2.15168
Uncharacterized protein OS=Brassica rapa subsp. pekinensis OX=51351 PE=3 SV=1	M4CF36		93 kDa	2.2unknown	8.8238	18.986	2.15168
Uncharacterized protein OS=Brassica rapa subsp. pekinensis OX=51351 PE=4 SV=1	M4CHG1		26 kDa	2.2unknown	23.756	51.261	2.15781
UVR domain-containing protein OS=Brassica rapa subsp. pekinensis OX=51351 PE=3 SV=1	M4E1V1		103 kDa	2.2unknown	23.756	51.261	2.15781
Uncharacterized protein OS=Brassica rapa subsp. pekinensis OX=51351 PE=3 SV=1	M4DBC6		76 kDa	2.2unknown	68.554	149.99	2.18791
40S ribosomal protein SA OS=Brassica rapa subsp. pekinensis OX=51351 PE=3 SV=1	M4CUY5 (+1)		32 kDa	2.2unknown	29.186	64.551	2.21171
NAD(P)-bd_dom domain-containing protein OS=Brassica rapa subsp. pekinensis OX=51351 PE=4 SV=1	M4CZF7		27 kDa	2.2unknown	16.29	36.073	2.21443
RRM domain-containing protein OS=Brassica rapa subsp. pekinensis OX=51351 PE=4 SV=1	M4D5W2		16 kDa	2.2unknown	19.684	43.667	2.2184
Uncharacterized protein OS=Brassica rapa subsp. pekinensis OX=51351 PE=3 SV=1	M4CS06		18 kDa	2.2unknown	20.363	45.566	2.23769
Uncharacterized protein OS=Brassica rapa subsp. pekinensis OX=51351 PE=3 SV=1	M4DVY7 (+1)		24 kDa	2.2unknown	6.7875	15.189	2.23779
Obg-like ATPase 1 OS=Brassica rapa subsp. pekinensis OX=51351 PE=3 SV=1	M4EBR8 (+1)		73 kDa	2.2unknown	10.181	22.783	2.2378
Bet_v_1 domain-containing protein OS=Brassica rapa subsp. pekinensis OX=51351 PE=4 SV=1	M4E7X3		17 kDa	2.3unknown	27.829	62.653	2.25136
Uncharacterized protein OS=Brassica rapa subsp. pekinensis OX=51351 PE=3 SV=1	M4EGW3 (+2)		25 kDa	2.3unknown	27.829	62.653	2.25136
Glutaredoxin-dependent peroxiredoxin OS=Brassica rapa subsp. pekinensis OX=51351 GN=PrxII PE=2 SV=1	Q9XF72	PrxII	17 kDa	2.3unknown	17.648	39.87	2.25918
Nucleoside diphosphate kinase OS=Brassica rapa subsp. pekinensis OX=51351 PE=3 SV=1	M4F2G2		26 kDa	2.3unknown	14.254	32.276	2.26435
14_3_3 domain-containing protein OS=Brassica rapa subsp. pekinensis OX=51351 PE=3 SV=1	M4FHL4		29 kDa	2.3unknown	21.72	49.363	2.2727
Uncharacterized protein OS=Brassica rapa subsp. pekinensis OX=51351 PE=3 SV=1	M4DRT8		76 kDa	2.3unknown	90.953	206.94	2.27524
Ribos_L4_asso_C domain-containing protein OS=Brassica rapa subsp. pekinensis OX=51351 PE=3 SV=1	M4ELW0		45 kDa	2.3unknown	34.616	79.74	2.30356
Peptidase A1 domain-containing protein OS=Brassica rapa subsp. pekinensis OX=51351 PE=3 SV=1	M4CS78		46 kDa	2.3unknown	19.684	45.566	2.31488
Geranylgeranyl reductase OS=Brassica rapa subsp. pekinensis OX=51351 PE=3 SV=1	M4DHD1 (+1)		52 kDa	2.3unknown	4.0725	9.4928	2.33095
Ribos_L4_asso_C domain-containing protein OS=Brassica rapa subsp. pekinensis OX=51351 PE=3 SV=1	M4CNG1 (+1)		45 kDa	2.3unknown	32.58	75.943	2.33097
Aspartate aminotransferase OS=Brassica rapa subsp. pekinensis OX=51351 PE=3 SV=1	M4D4B0		90 kDa	2.4unknown	42.762	100.62	2.35302
Peptidylprolyl isomerase OS=Brassica rapa subsp. pekinensis OX=51351 PE=4 SV=1	M4D9R4		63 kDa	2.4unknown	8.8238	20.884	2.36678
Ubiquitin-60S ribosomal protein L40 OS=Brassica rapa subsp. pekinensis OX=51351 PE=2 SV=2	P51423		15 kDa	2.4unknown	17.648	41.769	2.36678
Ribosomal protein OS=Brassica rapa subsp. pekinensis OX=51351 PE=3 SV=1	M4FH70		37 kDa	2.4unknown	13.575	32.276	2.37761
Uncharacterized protein OS=Brassica rapa subsp. pekinensis OX=51351 PE=3 SV=1	M4F3Y6		20 kDa	2.4unknown	4.7513	11.391	2.39745
Ribosomal_L7Ae domain-containing protein OS=Brassica rapa subsp. pekinensis OX=51351 PE=3 SV=1	M4CHH9 (+1)		12 kDa	2.4unknown	4.7513	11.391	2.39745
60S ribosomal protein L13 OS=Brassica rapa subsp. pekinensis OX=51351 PE=3 SV=1	M4DND0 (+2)		24 kDa	2.4unknown	9.5026	22.783	2.39755
Bet_v_1 domain-containing protein OS=Brassica rapa subsp. pekinensis OX=51351 PE=4 SV=1	M4DRY7		18 kDa	2.4unknown	19.005	45.566	2.39758
L-ascorbate peroxidase OS=Brassica rapa subsp. pekinensis OX=51351 GN=APX PE=2 SV=1	C9EH45 (+2)	APX	28 kDa	2.4unknown	57.694	138.6	2.40233
Uncharacterized protein OS=Brassica rapa subsp. pekinensis OX=51351 PE=3 SV=1	M4D677		62 kDa	2.4unknown	79.414	191.76	2.41469
PLAT domain-containing protein OS=Brassica rapa subsp. pekinensis OX=51351 PE=4 SV=1	M4D2G5		20 kDa	2.4unknown	10.181	24.681	2.42422
Uncharacterized protein OS=Brassica rapa subsp. pekinensis OX=51351 PE=3 SV=1	M4D7X0 (+3)		21 kDa	2.4unknown	15.611	37.971	2.43232
Ribosomal_S17_N domain-containing protein OS=Brassica rapa subsp. pekinensis OX=51351 PE=3 SV=1	M4EMA8		18 kDa	2.4unknown	5.43	13.29	2.44751
Uncharacterized protein OS=Brassica rapa subsp. pekinensis OX=51351 PE=3 SV=1	M4DLT0		28 kDa	2.5unknown	31.223	77.841	2.49307
Phosphoglycerate kinase OS=Brassica rapa subsp. pekinensis OX=51351 PE=3 SV=1	M4F227		42 kDa	2.5unknown	19.005	47.464	2.49745
40S ribosomal protein S25 OS=Brassica rapa subsp. pekinensis OX=51351 PE=3 SV=1	M4D5W4 (+1)		12 kDa	2.5unknown	12.896	32.276	2.50279
Uncharacterized protein OS=Brassica rapa subsp. pekinensis OX=51351 PE=3 SV=1	M4D1K0		15 kDa	2.5unknown	13.575	34.174	2.51742
Epithiospecifier protein OS=Brassica rapa subsp. pekinensis OX=51351 GN=ESP PE=2 SV=1	B6VCT5	ESP	38 kDa	2.5unknown	51.585	131	2.5395
Epithiospecifier modifier OS=Brassica rapa subsp. pekinensis OX=51351 GN=ESM PE=2 SV=1	C1KH67 (+1)	ESM	43 kDa	2.6unknown	31.223	79.74	2.55389
Uncharacterized protein OS=Brassica rapa subsp. pekinensis OX=51351 PE=4 SV=1	M4D617		27 kDa	2.6unknown	8.1451	20.884	2.564
TCTP domain-containing protein OS=Brassica rapa subsp. pekinensis OX=51351 PE=3 SV=1	M4DXE1		19 kDa	2.7unknown	14.933	39.87	2.66993
Aconitate hydratase OS=Brassica rapa subsp. pekinensis OX=51351 PE=3 SV=1	M4D585		98 kDa	2.7unknown	56.337	151.89	2.6961
40S ribosomal protein S6 OS=Brassica rapa subsp. pekinensis OX=51351 PE=3 SV=1	M4D178		28 kDa	2.7unknown	21.041	56.957	2.70695
HATPase_c domain-containing protein OS=Brassica rapa subsp. pekinensis OX=51351 PE=3 SV=1	M4EJF8		80 kDa	2.7unknown	53.622	146.19	2.72631
Uncharacterized protein OS=Brassica rapa subsp. pekinensis OX=51351 PE=4 SV=1	M4FD22		21 kDa	2.8unknown	2.0363	5.6957	2.79708
S4 RNA-binding domain-containing protein OS=Brassica rapa subsp. pekinensis OX=51351 PE=3 SV=1	M4CQ00		23 kDa	2.8unknown	8.8238	24.681	2.79709
Ribosomal_L18e/L15P domain-containing protein OS=Brassica rapa subsp. pekinensis OX=51351 PE=3 SV=1	M4DLG0		30 kDa	2.8unknown	3.3938	9.4928	2.7971
Ribosomal protein L15 OS=Brassica rapa subsp. pekinensis OX=51351 PE=3 SV=1	M4D857 (+2)		24 kDa	2.8unknown	3.3938	9.4928	2.7971
Coproporphyrinogen oxidase OS=Brassica rapa subsp. pekinensis OX=51351 PE=3 SV=1	M4EX67		44 kDa	2.8unknown	8.1451	22.783	2.79714
RING-type E3 ubiquitin transferase OS=Brassica rapa subsp. pekinensis OX=51351 PE=3 SV=1	M4CEM1		236 kDa	2.8unknown	30.544	85.436	2.79715
Nudix hydrolase domain-containing protein OS=Brassica rapa subsp. pekinensis OX=51351 PE=4 SV=1	M4CHB4		85 kDa	2.8unknown	29.186	81.638	2.79716
Peptidase_M3 domain-containing protein OS=Brassica rapa subsp. pekinensis OX=51351 PE=3 SV=1	M4E6J7		80 kDa	2.8unknown	2.715	7.5943	2.79716
DUF3700 domain-containing protein OS=Brassica rapa subsp. pekinensis OX=51351 PE=4 SV=1	M4EFE4		27 kDa	2.8unknown	2.715	7.5943	2.79716
Ribosomal_L18e/L15P domain-containing protein OS=Brassica rapa subsp. pekinensis OX=51351 PE=3 SV=1	M4CUN4		16 kDa	2.8unknown	6.7875	18.986	2.7972
14_3_3 domain-containing protein OS=Brassica rapa subsp. pekinensis OX=51351 PE=3 SV=1	M4E6I0		28 kDa	2.8unknown	12.896	36.073	2.79722
6,7-dimethyl-8-ribityllumazine synthase OS=Brassica rapa subsp. pekinensis OX=51351 PE=3 SV=1	M4C811 (+1)		84 kDa	2.8unknown	5.43	15.189	2.79724
Uncharacterized protein OS=Brassica rapa subsp. pekinensis OX=51351 PE=3 SV=1	M4DCZ8 (+1)		47 kDa	2.9unknown	14.933	43.667	2.92419
Hydroxymethylbilane synthase OS=Brassica rapa subsp. pekinensis OX=51351 PE=3 SV=1	M4CYN7		41 kDa	3.0unknown	23.756	72.146	3.03696
Aconitate hydratase OS=Brassica rapa subsp. pekinensis OX=51351 PE=3 SV=1	M4DTK2		108 kDa	3.0unknown	39.368	119.61	3.03825
Lipase_GDSL domain-containing protein OS=Brassica rapa subsp. pekinensis OX=51351 PE=3 SV=1	M4FA43		43 kDa	3.1unknown	19.684	60.754	3.08647
Uncharacterized protein OS=Brassica rapa subsp. pekinensis OX=51351 PE=4 SV=1	M4DVC6		31 kDa	3.2unknown	103.17	326.55	3.16516
Transaldolase OS=Brassica rapa subsp. pekinensis OX=51351 PE=3 SV=1	M4DTA5		44 kDa	3.2unknown	9.5026	30.377	3.1967
Uncharacterized protein OS=Brassica rapa subsp. pekinensis OX=51351 PE=3 SV=1	M4CE54 (+1)		39 kDa	3.4unknown	3.3938	11.391	3.35641
Uncharacterized protein OS=Brassica rapa subsp. pekinensis OX=51351 PE=4 SV=1	M4CBZ4 (+5)		23 kDa	3.4unknown	3.3938	11.391	3.35641
Ferredoxin--NADP reductase, chloroplastic OS=Brassica rapa subsp. pekinensis OX=51351 PE=3 SV=1	M4ELA6		42 kDa	3.4unknown	6.7875	22.783	3.35661
Nucleoside diphosphate kinase OS=Brassica rapa subsp. pekinensis OX=51351 PE=3 SV=1	M4FC05		26 kDa	3.4unknown	6.7875	22.783	3.35661
Uncharacterized protein OS=Brassica rapa subsp. pekinensis OX=51351 PE=3 SV=1	M4D611		65 kDa	3.4unknown	48.192	163.28	3.38811
Uncharacterized protein OS=Brassica rapa subsp. pekinensis OX=51351 PE=3 SV=1	M4DL77		37 kDa	3.4unknown	12.218	41.769	3.41864
14_3_3 domain-containing protein OS=Brassica rapa subsp. pekinensis OX=51351 PE=3 SV=1	M4F1T0		29 kDa	3.4unknown	18.326	62.653	3.4188
Ribosomal_S10 domain-containing protein OS=Brassica rapa subsp. pekinensis OX=51351 PE=3 SV=1	M4EHJ8		14 kDa	3.5unknown	10.86	37.971	3.49641
Uncharacterized protein OS=Brassica rapa subsp. pekinensis OX=51351 PE=3 SV=1	M4CDP5		27 kDa	3.5unknown	10.86	37.971	3.49641
Uncharacterized protein OS=Brassica rapa subsp. pekinensis OX=51351 PE=4 SV=1	M4EMR3		34 kDa	3.5unknown	2.715	9.4928	3.49643
SERPIN domain-containing protein OS=Brassica rapa subsp. pekinensis OX=51351 PE=3 SV=1	M4DGI2		42 kDa	3.5unknown	2.715	9.4928	3.49643
Phosphoenolpyruvate carboxylase OS=Brassica rapa subsp. pekinensis OX=51351 PE=3 SV=1	M4EQ74		110 kDa	3.5unknown	2.715	9.4928	3.49643
Proteasome subunit beta OS=Brassica rapa subsp. pekinensis OX=51351 PE=3 SV=1	M4EGM0 (+1)		30 kDa	3.5unknown	2.715	9.4928	3.49643
Uncharacterized protein OS=Brassica rapa subsp. pekinensis OX=51351 PE=3 SV=1	M4FGB7		17 kDa	3.5unknown	8.1451	28.479	3.49646
Uncharacterized protein OS=Brassica rapa subsp. pekinensis OX=51351 PE=4 SV=1	M4FIJ8		16 kDa	3.5unknown	5.43	18.986	3.4965
Polygalacturonase inhibitory protein OS=Brassica rapa subsp. oleifera OX=145471 GN=MF19 PE=2 SV=1	D0EWF2 (+1)	MF19	36 kDa	3.6unknown	14.933	53.16	3.5599
Transketolase OS=Brassica rapa subsp. pekinensis OX=51351 PE=3 SV=1	M4CTL1		79 kDa	3.6unknown	45.477	163.28	3.59039
Glutamine synthetase OS=Brassica rapa subsp. pekinensis OX=51351 PE=3 SV=1	M4E0F0		39 kDa	3.6unknown	9.5026	34.174	3.59628
11S globulin OS=Brassica rapa subsp. pekinensis OX=51351 PE=3 SV=1	M4DFK2		51 kDa	3.6unknown	60.409	218.34	3.61436
Uncharacterized protein OS=Brassica rapa subsp. pekinensis OX=51351 PE=3 SV=1	M4CX79		41 kDa	3.6unknown	11.539	41.769	3.61981
Delta-aminolevulinic acid dehydratase OS=Brassica rapa subsp. pekinensis OX=51351 PE=3 SV=1	M4DIE3		46 kDa	3.6unknown	6.7875	24.681	3.63624
Uncharacterized protein OS=Brassica rapa subsp. pekinensis OX=51351 PE=3 SV=1	M4FGG9		105 kDa	3.7unknown	10.86	39.87	3.67127
Uncharacterized protein OS=Brassica rapa subsp. pekinensis OX=51351 PE=3 SV=1	M4EPY7		74 kDa	3.7unknown	46.834	172.77	3.68899
Uncharacterized protein OS=Brassica rapa subsp. pekinensis OX=51351 PE=3 SV=1	M4CVX6 (+1)		27 kDa	3.7unknown	2.0363	7.5943	3.72946
6-phosphogluconate dehydrogenase, decarboxylating OS=Brassica rapa subsp. pekinensis OX=51351 PE=3 SV=1	M4FDK1		54 kDa	3.7unknown	2.0363	7.5943	3.72946
Phosphoglycerate mutase (2,3-diphosphoglycerate-independent) OS=Brassica rapa subsp. pekinensis OX=51351 PE=3 SV=1	M4ELN2		61 kDa	3.7unknown	20.363	75.943	3.72946
Ribosomal_L14e domain-containing protein OS=Brassica rapa subsp. pekinensis OX=51351 PE=3 SV=1	M4D1R2		16 kDa	3.7unknown	8.1451	30.377	3.72948
Lactoylglutathione lyase OS=Brassica rapa subsp. pekinensis OX=51351 PE=3 SV=1	M4DJY3		32 kDa	3.8unknown	17.648	66.45	3.7653
Nucleoside diphosphate kinase OS=Brassica rapa subsp. pekinensis OX=51351 PE=3 SV=1	M4EPX3		16 kDa	3.8unknown	18.326	70.247	3.83319
Uncharacterized protein OS=Brassica rapa subsp. pekinensis OX=51351 PE=4 SV=1	M4C8E6		26 kDa	3.9unknown	14.254	55.058	3.86264
14_3_3 domain-containing protein OS=Brassica rapa subsp. pekinensis OX=51351 PE=3 SV=1	M4ERF9		29 kDa	3.9unknown	8.8238	34.174	3.87293
PLAT domain-containing protein OS=Brassica rapa subsp. pekinensis OX=51351 PE=4 SV=1	M4FBS5		20 kDa	3.9unknown	11.539	45.566	3.94887
Uncharacterized protein OS=Brassica rapa subsp. pekinensis OX=51351 PE=4 SV=1	M4F0I5		82 kDa	4.0unknown	17.648	70.247	3.98045
Uncharacterized protein OS=Brassica rapa subsp. pekinensis OX=51351 PE=3 SV=1	M4CFK1 (+5)		13 kDa	4.0unknown	4.7513	18.986	3.99596
14_3_3 domain-containing protein OS=Brassica rapa subsp. pekinensis OX=51351 PE=3 SV=1	M4CVV8		28 kDa	4.0unknown	15.611	62.653	4.01339
Lipoxygenase OS=Brassica rapa subsp. pekinensis OX=51351 PE=3 SV=1	M4CIM5		99 kDa	4.0unknown	10.86	43.667	4.0209
Uncharacterized protein OS=Brassica rapa subsp. pekinensis OX=51351 PE=4 SV=1	M4CAR8 (+2)		90 kDa	4.0unknown	16.969	68.348	4.02782
40S ribosomal protein S12 OS=Brassica rapa subsp. pekinensis OX=51351 PE=3 SV=1	M4EBD3 (+1)		13 kDa	4.1unknown	7.4663	30.377	4.06855
Aspartate aminotransferase OS=Brassica rapa subsp. pekinensis OX=51351 PE=3 SV=1	M4CPG5		49 kDa	4.1unknown	7.4663	30.377	4.06855
Uncharacterized protein OS=Brassica rapa subsp. pekinensis OX=51351 PE=4 SV=1	M4CHG2		23 kDa	4.1unknown	8.8238	36.073	4.08815
14_3_3 domain-containing protein OS=Brassica rapa subsp. pekinensis OX=51351 PE=3 SV=1	M4EHZ4		29 kDa	4.2unknown	8.1451	34.174	4.19565
Uncharacterized protein OS=Brassica rapa subsp. pekinensis OX=51351 PE=4 SV=1	M4EAZ9		36 kDa	4.2unknown	8.1451	34.174	4.19565
Uncharacterized protein OS=Brassica rapa subsp. pekinensis OX=51351 PE=3 SV=1	M4EZX0		11 kDa	4.2unknown	1.3575	5.6957	4.19573
[Acyl-carrier-protein] S-malonyltransferase OS=Brassica rapa subsp. pekinensis OX=51351 PE=4 SV=1	M4DP88 (+1)		41 kDa	4.2unknown	1.3575	5.6957	4.19573
Methylenetetrahydrofolate reductase OS=Brassica rapa subsp. pekinensis OX=51351 PE=3 SV=1	M4CGR4		66 kDa	4.2unknown	5.43	22.783	4.19576
Eukaryotic translation initiation factor 5A OS=Brassica rapa subsp. pekinensis OX=51351 PE=3 SV=1	M4DIF5		17 kDa	4.4unknown	12.218	53.16	4.35096
ANK_REP_REGION domain-containing protein OS=Brassica rapa subsp. pekinensis OX=51351 PE=4 SV=1	M4D559		37 kDa	4.4unknown	4.7513	20.884	4.39543
11S globulin OS=Brassica rapa subsp. pekinensis OX=51351 PE=3 SV=1	M4D3I2		56 kDa	4.5unknown	91.632	408.19	4.45467
40S ribosomal protein S27 OS=Brassica rapa subsp. pekinensis OX=51351 PE=3 SV=1	M4DW28 (+2)		10 kDa	4.5unknown	3.3938	15.189	4.47551
Uncharacterized protein OS=Brassica rapa subsp. pekinensis OX=51351 PE=3 SV=1	M4DU07 (+3)		19 kDa	4.5unknown	3.3938	15.189	4.47551
KOW domain-containing protein OS=Brassica rapa subsp. pekinensis OX=51351 PE=3 SV=1	M4D8V6 (+1)		17 kDa	4.5unknown	3.3938	15.189	4.47551
S-adenosylmethionine synthase OS=Brassica rapa subsp. pekinensis OX=51351 GN=SAMS PE=2 SV=1	Q5DNB1	SAMS	43 kDa	4.6unknown	9.5026	43.667	4.59527
14_3_3 domain-containing protein OS=Brassica rapa subsp. pekinensis OX=51351 PE=3 SV=1	M4EIH1		31 kDa	4.6unknown	9.5026	43.667	4.59527
Fe2OG dioxygenase domain-containing protein OS=Brassica rapa subsp. pekinensis OX=51351 PE=3 SV=1	M4EE38		36 kDa	4.7unknown	2.0363	9.4928	4.66179
Elongation factor 1-alpha OS=Brassica rapa subsp. chinensis OX=93385 GN=EF1alpha PE=2 SV=1	A0A1B1LN72 (+4)	EF1alpha	50 kDa	4.7unknown	38.689	180.36	4.66179
Uncharacterized protein OS=Brassica rapa subsp. pekinensis OX=51351 PE=4 SV=1	M4DL20		31 kDa	4.7unknown	6.1088	28.479	4.66196
V-type proton ATPase subunit C OS=Brassica rapa subsp. pekinensis OX=51351 PE=3 SV=1	M4EDU1		65 kDa	4.7unknown	4.0725	18.986	4.662
Nucleoside diphosphate kinase OS=Brassica rapa subsp. pekinensis OX=51351 PE=3 SV=1	M4EFL7		16 kDa	4.7unknown	10.86	51.261	4.72017
11S globulin OS=Brassica rapa subsp. pekinensis OX=51351 PE=3 SV=1	M4D1L3		55 kDa	4.7unknown	63.124	298.08	4.72213
11S globulin OS=Brassica rapa subsp. pekinensis OX=51351 PE=3 SV=1	M4EY31		53 kDa	4.8unknown	58.373	280.99	4.8137
Uncharacterized protein OS=Brassica rapa subsp. pekinensis OX=51351 PE=3 SV=1	M4ENN2		109 kDa	5.1unknown	4.0725	20.884	5.12805
Ribosomal_L23eN domain-containing protein OS=Brassica rapa subsp. pekinensis OX=51351 PE=3 SV=1	M4C7F7 (+2)		17 kDa	5.2unknown	5.43	28.479	5.24475
Phosphoglycerate mutase (2,3-diphosphoglycerate-independent) OS=Brassica rapa subsp. pekinensis OX=51351 PE=3 SV=1	M4EPS8		61 kDa	5.4unknown	10.86	58.856	5.41952
DLH domain-containing protein OS=Brassica rapa subsp. pekinensis OX=51351 PE=4 SV=1	M4DZ48		26 kDa	5.6unknown	2.0363	11.391	5.59397
Glutathione transferase OS=Brassica rapa subsp. pekinensis OX=51351 PE=2 SV=1	Q5DNA8		24 kDa	5.6unknown	3.3938	18.986	5.59432
Uncharacterized protein OS=Brassica rapa subsp. pekinensis OX=51351 PE=4 SV=1	M4CRR5		27 kDa	5.6unknown	1.3575	7.5943	5.59433
L-ascorbate peroxidase OS=Brassica rapa subsp. pekinensis OX=51351 PE=3 SV=1	M4D993		32 kDa	5.6unknown	1.3575	7.5943	5.59433
HATPase_c domain-containing protein OS=Brassica rapa subsp. pekinensis OX=51351 PE=3 SV=1	M4E8N6		89 kDa	5.8unknown	8.1451	47.464	5.82731
Uncharacterized protein OS=Brassica rapa subsp. pekinensis OX=51351 PE=3 SV=1	M4F4B3		61 kDa	5.8unknown	7.4663	43.667	5.84855
Uncharacterized protein OS=Brassica rapa subsp. pekinensis OX=51351 PE=3 SV=1	M4E3F1		23 kDa	6.3unknown	2.715	17.087	6.29355
Glyoxalase I OS=Brassica rapa subsp. pekinensis OX=51351 PE=3 SV=1	M4CJ30		38 kDa	6.6unknown	5.43	36.073	6.64328
Uncharacterized protein OS=Brassica rapa subsp. pekinensis OX=51351 PE=3 SV=1	M4DQC2		107 kDa	7.0unknown	2.715	18.986	6.993
Actin 7 OS=Brassica rapa subsp. chinensis OX=93385 GN=ACT7 PE=2 SV=1	A0A1B1LN73 (+3)	ACT7	42 kDa	7.2unknown	9.5026	68.348	7.19256
S-adenosylmethionine synthase OS=Brassica rapa subsp. pekinensis OX=51351 PE=3 SV=1	M4DL38		43 kDa	7.4unknown	7.4663	55.058	7.3742
Glutamate-1-semialdehyde 2,1-aminomutase OS=Brassica rapa subsp. pekinensis OX=51351 PE=3 SV=1	M4F436 (+1)		50 kDa	7.4unknown	7.4663	55.058	7.3742
Uncharacterized protein OS=Brassica rapa subsp. pekinensis OX=51351 PE=3 SV=1	M4DEV1		65 kDa	8.4unknown	2.715	22.783	8.39153
60S ribosomal protein L18a OS=Brassica rapa subsp. pekinensis OX=51351 PE=3 SV=1	M4CMI3 (+1)		21 kDa	9.0unknown	3.3938	30.377	8.95073
S-(hydroxymethyl)glutathione dehydrogenase OS=Brassica rapa subsp. pekinensis OX=51351 PE=3 SV=1	M4EY16		41 kDa	9.0unknown	3.3938	30.377	8.95073
Phosphoglucomutase (alpha-D-glucose-1,6-bisphosphate-dependent) OS=Brassica rapa subsp. pekinensis OX=51351 PE=3 SV=1	M4DIN0 (+1)		63 kDa	11unknown	2.0363	22.783	11.1884
Uncharacterized protein OS=Brassica rapa subsp. pekinensis OX=51351 PE=3 SV=1	M4FDA1		20 kDa	13unknown	4.0725	53.16	13.0534
SOR_SNZ domain-containing protein OS=Brassica rapa subsp. pekinensis OX=51351 PE=3 SV=1	M4CN99 (+1)		33 kDa	13unknown	3.3938	45.566	13.4262
11S globulin OS=Brassica rapa subsp. pekinensis OX=51351 PE=3 SV=1	M4F4L1		54 kDa	INFunknown	0	191.76	INF
Uncharacterized protein OS=Brassica rapa subsp. pekinensis OX=51351 PE=3 SV=1	M4F8Z7		39 kDa	INFunknown	0	70.247	INF
S-adenosylmethionine synthase OS=Brassica rapa subsp. pekinensis OX=51351 PE=3 SV=1	M4CBT1 (+1)		43 kDa	INFunknown	0	49.363	INF
EF1_GNE domain-containing protein OS=Brassica rapa subsp. pekinensis OX=51351 PE=3 SV=1	M4CQL8		28 kDa	INFunknown	0	58.856	INF
Glutathione peroxidase OS=Brassica rapa subsp. pekinensis OX=51351 PE=3 SV=1	M4EWF6		25 kDa	INFunknown	0	34.174	INF
Glutamine synthetase OS=Brassica rapa subsp. pekinensis OX=51351 PE=3 SV=1	M4DXN0		38 kDa	INFunknown	0	18.986	INF
Oleosin OS=Brassica rapa subsp. pekinensis OX=51351 PE=3 SV=1	M4E9X1		23 kDa	INFunknown	0	28.479	INF
Lipoxygenase OS=Brassica rapa subsp. pekinensis OX=51351 PE=3 SV=1	M4CH43		103 kDa	INFunknown	0	32.276	INF
Ribosomal protein OS=Brassica rapa subsp. pekinensis OX=51351 PE=3 SV=1	M4DQ40		25 kDa	INFunknown	0	17.087	INF
HATPase_c domain-containing protein OS=Brassica rapa subsp. pekinensis OX=51351 PE=3 SV=1	M4DBB4		94 kDa	INFunknown	0	20.884	INF
Lipoxygenase OS=Brassica rapa subsp. pekinensis OX=51351 PE=3 SV=1	M4CIM4		120 kDa	INFunknown	0	26.58	INF
Epimerase domain-containing protein OS=Brassica rapa subsp. pekinensis OX=51351 PE=4 SV=1	M4EQP4		44 kDa	INFunknown	0	17.087	INF
Inorganic diphosphatase OS=Brassica rapa subsp. pekinensis OX=51351 PE=3 SV=1	M4CYU9		33 kDa	INFunknown	0	11.391	INF
Glutamate dehydrogenase OS=Brassica rapa subsp. pekinensis OX=51351 PE=3 SV=1	M4CYG6 (+1)		45 kDa	INFunknown	0	11.391	INF
Phosphoserine aminotransferase OS=Brassica rapa subsp. pekinensis OX=51351 PE=3 SV=1	M4F853		37 kDa	INFunknown	0	20.884	INF
Elongation factor G, chloroplastic OS=Brassica rapa subsp. pekinensis OX=51351 PE=3 SV=1	M4EE11		85 kDa	INFunknown	0	15.189	INF
Ferritin OS=Brassica rapa subsp. pekinensis OX=51351 GN=Fer1 PE=2 SV=1	K7PPG2 (+1)	Fer1	28 kDa	INFunknown	0	15.189	INF
Isocitrate dehydrogenase [NAD] subunit, mitochondrial OS=Brassica rapa subsp. pekinensis OX=51351 PE=3 SV=1	M4CNE8 (+2)		40 kDa	INFunknown	0	13.29	INF
Oleosin OS=Brassica rapa subsp. pekinensis OX=51351 PE=3 SV=1	M4C9X3		21 kDa	INFunknown	0	15.189	INF
Pyruvate dehydrogenase E1 component subunit beta OS=Brassica rapa subsp. pekinensis OX=51351 PE=4 SV=1	M4D2U3 (+1)		44 kDa	INFunknown	0	15.189	INF
Superoxide dismutase [Cu-Zn] OS=Brassica rapa subsp. pekinensis OX=51351 PE=3 SV=1	M4ES64 (+1)		15 kDa	INFunknown	0	15.189	INF
Proteasome subunit alpha type OS=Brassica rapa subsp. pekinensis OX=51351 PE=3 SV=1	M4EQ50 (+1)		26 kDa	INFunknown	0	9.4928	INF
60S ribosomal protein L27 OS=Brassica rapa subsp. pekinensis OX=51351 PE=3 SV=1	M4CCC7 (+3)		16 kDa	INFunknown	0	9.4928	INF
DHQ_synthase domain-containing protein OS=Brassica rapa subsp. pekinensis OX=51351 PE=3 SV=1	M4F7X4		47 kDa	INFunknown	0	7.5943	INF
N-acyl-L-amino-acid amidohydrolase OS=Brassica rapa subsp. pekinensis OX=51351 PE=3 SV=1	M4D5Z4		48 kDa	INFunknown	0	5.6957	INF
Bet_v_1 domain-containing protein OS=Brassica rapa subsp. pekinensis OX=51351 PE=4 SV=1	M4D7D7		13 kDa	INFunknown	0	9.4928	INF
ATP:AMP phosphotransferase OS=Brassica rapa subsp. pekinensis OX=51351 PE=3 SV=1	M4FC12		26 kDa	INFunknown	0	7.5943	INF
NADH-cytochrome b5 reductase OS=Brassica rapa subsp. pekinensis OX=51351 PE=3 SV=1	M4CQP7		36 kDa	INFunknown	0	9.4928	INF
Uncharacterized protein OS=Brassica rapa subsp. pekinensis OX=51351 PE=3 SV=1	M4D5B2		60 kDa	INFunknown	0	3.7971	INF
D-3-phosphoglycerate dehydrogenase OS=Brassica rapa subsp. pekinensis OX=51351 PE=3 SV=1	M4D4U9 (+1)		65 kDa	INFunknown	0	11.391	INF
Sulfotransferase OS=Brassica rapa subsp. pekinensis OX=51351 PE=2 SV=1	B5KJ68 (+1)		39 kDa	INFunknown	0	11.391	INF
Oleosin OS=Brassica rapa subsp. pekinensis OX=51351 PE=3 SV=1	M4D1X4		20 kDa	INFunknown	0	9.4928	INF
Ribosomal_L28e domain-containing protein OS=Brassica rapa subsp. pekinensis OX=51351 PE=3 SV=1	M4FD44		16 kDa	INFunknown	0	13.29	INF
Calmodulin OS=Brassica rapa subsp. pekinensis OX=51351 PE=3 SV=1	M4CGB8 (+5)		17 kDa	INFunknown	0	7.5943	INF
ThiJ-like protein OS=Brassica rapa subsp. pekinensis OX=51351 GN=TJLP1 PE=2 SV=1	Q7XBC0	TJLP1	42 kDa	INFunknown	0	3.7971	INF
Uncharacterized protein OS=Brassica rapa subsp. pekinensis OX=51351 PE=3 SV=1	M4E415		108 kDa	INFunknown	0	5.6957	INF
Eukaryotic translation initiation factor 3 subunit I OS=Brassica rapa subsp. pekinensis OX=51351 PE=3 SV=1	M4EW29		71 kDa	INFunknown	0	11.391	INF
Proteasome subunit alpha type OS=Brassica rapa subsp. pekinensis OX=51351 PE=3 SV=1	M4EZS3		27 kDa	INFunknown	0	9.4928	INF
Uncharacterized protein OS=Brassica rapa subsp. pekinensis OX=51351 PE=4 SV=1	M4DJE6 (+3)		24 kDa	INFunknown	0	3.7971	INF
CN hydrolase domain-containing protein OS=Brassica rapa subsp. pekinensis OX=51351 PE=4 SV=1	M4CPJ9		40 kDa	INFunknown	0	9.4928	INF
GrpE protein homolog OS=Brassica rapa subsp. pekinensis OX=51351 PE=3 SV=1	M4E4D1		34 kDa	INFunknown	0	5.6957	INF
3'(2'),5'-bisphosphate nucleotidase OS=Brassica rapa subsp. pekinensis OX=51351 PE=3 SV=1	M4E651		38 kDa	INFunknown	0	9.4928	INF
Uncharacterized protein OS=Brassica rapa subsp. pekinensis OX=51351 PE=4 SV=1	M4CKQ7		25 kDa	INFunknown	0	7.5943	INF
Succinate dehydrogenase [ubiquinone] flavoprotein subunit, mitochondrial OS=Brassica rapa subsp. pekinensis OX=51351 PE=3 SV=1	M4D6J1		69 kDa	INFunknown	0	7.5943	INF
Superoxide dismutase [Cu-Zn] OS=Brassica rapa subsp. pekinensis OX=51351 PE=3 SV=1	M4F001		21 kDa	INFunknown	0	3.7971	INF
RmlD_sub_bind domain-containing protein OS=Brassica rapa subsp. pekinensis OX=51351 PE=4 SV=1	M4EDZ5		33 kDa	INFunknown	0	7.5943	INF
S-formylglutathione hydrolase OS=Brassica rapa subsp. pekinensis OX=51351 PE=3 SV=1	M4C7Q2 (+1)		32 kDa	INFunknown	0	9.4928	INF
PCI domain-containing protein OS=Brassica rapa subsp. pekinensis OX=51351 PE=3 SV=1	M4DWT4		44 kDa	INFunknown	0	9.4928	INF
Diaminopimelate epimerase OS=Brassica rapa subsp. pekinensis OX=51351 PE=3 SV=1	M4CG15		40 kDa	INFunknown	0	7.5943	INF
Proteasome subunit alpha type OS=Brassica rapa subsp. pekinensis OX=51351 PE=3 SV=1	M4DF98		27 kDa	INFunknown	0	5.6957	INF
Sucrose synthase OS=Brassica rapa subsp. pekinensis OX=51351 PE=3 SV=1	M4CDQ1 (+1)		90 kDa	INFunknown	0	5.6957	INF
Aconitase_C domain-containing protein OS=Brassica rapa subsp. pekinensis OX=51351 PE=4 SV=1	M4CKK8		27 kDa	INFunknown	0	5.6957	INF
Proteasome subunit beta OS=Brassica rapa subsp. pekinensis OX=51351 PE=3 SV=1	M4DPB8 (+2)		22 kDa	INFunknown	0	5.6957	INF
Uncharacterized protein OS=Brassica rapa subsp. pekinensis OX=51351 PE=3 SV=1	M4CPR1 (+1)		27 kDa	INFunknown	0	7.5943	INF
RRM domain-containing protein OS=Brassica rapa subsp. pekinensis OX=51351 PE=4 SV=1	M4DBY5 (+1)		15 kDa	INFunknown	0	7.5943	INF
Uncharacterized protein OS=Brassica rapa subsp. pekinensis OX=51351 PE=3 SV=1	M4DJX7		54 kDa	INFunknown	0	7.5943	INF
Cytochrome c domain-containing protein OS=Brassica rapa subsp. pekinensis OX=51351 PE=3 SV=1	M4C921 (+2)		12 kDa	INFunknown	0	5.6957	INF
Phospho-2-dehydro-3-deoxyheptonate aldolase OS=Brassica rapa subsp. pekinensis OX=51351 PE=3 SV=1	M4D4P5 (+2)		50 kDa	INFunknown	0	5.6957	INF
WD_REPEATS_REGION domain-containing protein OS=Brassica rapa subsp. pekinensis OX=51351 PE=3 SV=1	M4CH42 (+2)		120 kDa	INFunknown	0	3.7971	INF
NADH dehydrogenase subunit 7 OS=Brassica rapa subsp. nipposinica OX=333344 GN=nad7 PE=3 SV=1	A0A224ALJ8	nad7	45 kDa	INFunknown	0	3.7971	INF
Guanosine nucleotide diphosphate dissociation inhibitor OS=Brassica rapa subsp. pekinensis OX=51351 PE=3 SV=1	M4CGR2 (+1)		50 kDa	INFunknown	0	3.7971	INF
Uncharacterized protein OS=Brassica rapa subsp. pekinensis OX=51351 PE=4 SV=1	M4C7W0		22 kDa	INFunknown	0	5.6957	INF
Uncharacterized protein OS=Brassica rapa subsp. pekinensis OX=51351 PE=3 SV=1	M4CDV4 (+2)		46 kDa	INFunknown	0	5.6957	INF
3-hydroxyacyl-CoA dehydrogenase OS=Brassica rapa subsp. pekinensis OX=51351 PE=3 SV=1	M4D1J7 (+1)		79 kDa	INFunknown	0	5.6957	INF
Uncharacterized protein OS=Brassica rapa subsp. pekinensis OX=51351 PE=3 SV=1	M4D4S2 (+2)		6 kDa	INFunknown	0	5.6957	INF
Pyruvate dehydrogenase E1 component subunit alpha OS=Brassica rapa subsp. pekinensis OX=51351 PE=4 SV=1	M4EUY6		47 kDa	INFunknown	0	3.7971	INF
Ferritin OS=Brassica rapa subsp. pekinensis OX=51351 PE=3 SV=1	M4CSM3		28 kDa	INFunknown	0	3.7971	INF
Peptidylprolyl isomerase OS=Brassica rapa subsp. pekinensis OX=51351 PE=4 SV=1	M4E683		12 kDa	INFunknown	0	3.7971	INF
Uncharacterized protein OS=Brassica rapa subsp. pekinensis OX=51351 PE=3 SV=1	M4E9J8		126 kDa	INFunknown	0	3.7971	INF
Ribosomal protein L19 OS=Brassica rapa subsp. pekinensis OX=51351 PE=3 SV=1	M4ENY9		25 kDa	INFunknown	0	3.7971	INF
Ubiquitin carboxyl-terminal hydrolase OS=Brassica rapa subsp. pekinensis OX=51351 PE=3 SV=1	M4DCT1 (+1)		54 kDa	INFunknown	0	3.7971	INF
Uncharacterized protein OS=Brassica rapa subsp. pekinensis OX=51351 PE=4 SV=1	M4F663		39 kDa	INFunknown	0	3.7971	INF
MOSC domain-containing protein OS=Brassica rapa subsp. pekinensis OX=51351 PE=4 SV=1	M4E8K5 (+1)		35 kDa	INFunknown	0	3.7971	INF
